# Supplementary material for: Non‐Respiratory Extracellular Electron Transfer Competes with Nitrogenase for Electrons in Rhodopseudomonas Palustris
Source: Adv Sci (Weinh). 2025 May 14;12(25):2501376. doi: 10.1002/advs.202501376 (PMC12225005; doi:10.1002/advs.202501376)
Supplement: Supplementary file 2 — Supporting Information [file ADVS-12-2501376-s002.xlsx]

## Sheet: Sheet1
Table S3. Genes encoding cytochrome proteins with heme-binding motifs identified in the genome of R. palustris TIE-1.
Locus_tag	AA seq. length	Heme binding motifs (CX2CH)	Transmembrane helices (by HMMTOP)	Signal peptide by SignalIP	Product Description	Subcellular localization (by PSORTb)
Rpal_0810	198	2	1 (4-23)	Y	c-type cytochrome	Periplasmic
Rpal_0817	540	10	1 (20-39)	N	cytochrome C family protein	Unknown
Rpal_0849	114	1	0	N	putative cytochrome c precursor (cytochrome c552) (CycB)	Unknown
Rpal_1103	181	1	1 (6-24)	N	c-type cytochrome	Unknown
Rpal_1385	688	1	11 (46-64) (95-112) (129-147) (164-181) (198-215) (246-263) (305-324) (341-357) (370-387) (412-430	N	cytochrome c1	CytoplasmicMembrane
			) (661-679)
Rpal_1578	113	1	0	Y	cytochrome c, class I	Periplasmic
Rpal_1724	139	1	1 (6-25)	Y	Cytochrome c	Periplasmic
Rpal_2428	104	1	0	Y	cytochrome c class I	Periplasmic
Rpal_2557	146	1	1 (5-21)	Y	Cytochrome c	Periplasmic
Rpal_4215	184	1	1 (9-31)	N	Cytochrome c	Unknown
Rpal_4714	105	1	1 (4-23)	Y	Cytochrome c	Unknown（CytoplasmicMembrane）
Rpal_4956	251	1	0	Y	cytochrome c	Periplasmic
Rpal_1087	258	7	1 (6-25)	N	cytochrome c family protein	Unknown
Rpal_1641	150	1	1 (15-30)	N	cytochrome c	CytoplasmicMembrane
Rpal_2214	689	5	1 (12-31)	N	c-type cytochrome	CytoplasmicMembran
Rpal_4495	309	2	1 (6-29)	N	cytochrome c	CytoplasmicMembrane
Rpal_4496	149	1	0	Y	cytochrome c	Periplasmic
Rpal_0017	293	2	1 (38-57)	N	Cytochrome C oxidase, cbb3-type, subunit III	Unknown
Rpal_0019	244	1	1 (14-31)	N	Cytochrome C oxidase, mono-heme subunit/FixO	Cytoplasmic
Rpal_1205	480	1	5 (29-47) (81-98) (155-173) (188-206) (339-356)	N	cytochrome c oxidase accessory protein CcoG	CytoplasmicMembrane
Rpal_3841	175	1	0	Y	Cytochrome P460	Periplasmic
Rpal_4954	139	1	1 (28-46)	Y	Cytochrome c553-like protein	Periplasmic
Rpal_4961	273	1	1 (4-21)	Y	sulfur oxidation c-type cytochrome SoxA	Unknown（CytoplasmicMembrane）
Rpal_4962	247	1	1 (6-24)	Y	sulfur oxidation c-type cytochrome SoxX	Periplasmic
