# Supplementary material for: Non‐Respiratory Extracellular Electron Transfer Competes with Nitrogenase for Electrons in Rhodopseudomonas Palustris
Source: Adv Sci (Weinh). 2025 May 14;12(25):2501376. doi: 10.1002/advs.202501376 (PMC12225005; doi:10.1002/advs.202501376)
Supplement: Supplementary file 3 — Supporting Information [file ADVS-12-2501376-s003.xlsx]

## Sheet: Table S4
Table S4. Key genes transcription when R. palustris TIE-1 grew in polarized photo-e-BNF systems versus unpolarized photo-e-BNF systems.
Gene ID	Log2(fold change)	P value	Product	sig
Nitrogenase
Rpal_1623	-1.06122	0.000566465	nitrogenase iron protein	down
Rpal_2886	-0.334103	0.361133	Nitrogenase	none
Rpal_2907	-1.65865	1.32e-07	nitrogenase iron protein	down
Rpal_5101	1.51992	0.00489318	nitrogenase iron protein	up
Rpal_2597	-1.16963	5.94e-08	nitrogenase iron protein	down
Rpal_5100	0.770958	0.18869	nitrogenase molybdenum-iron protein alpha chain	none
Rpal_1622	0.0977654	0.786683	nitrogenase alpha chain	none
Rpal_2908	-0.953865	0.0281676	Nitrogenase	none
Rpal_2592	-0.787109	0.0438607	Nitrogenase	none
Rpal_2607	-1.01926	0.00884394	Nitrogenase	down
Rpal_5099	0.87141	0.137334	nitrogenase molybdenum-iron protein beta chain	none
Rpal_1620	-1.5365	7.09e-08	Fe-only nitrogenase, beta subunit	down
Rpal_2909	-1.04515	0.0232638	Nitrogenase	down
Rpal_2608	-1.66562	3.72e-08	Nitrogenase	down
Rpal_2888	-0.742231	0.0104751	oxidoreductase/nitrogenase component 1	none
Rpal_2591	-1.75158	1.14e-05	Nitrogenase	down
Rpal_5097	0.380564	0.417372	nitrogenase molybdenum-iron cofactor biosynthesis protein NifN	none
Rpal_5098	0.868693	0.0918205	nitrogenase MoFe cofactor biosynthesis protein NifE	none
Rpal_5111	0.936481	0.00571804	nitrogenase cofactor biosynthesis protein NifB	none
Rpal_2599	-1.37718	0.000160209	Dinitrogenase iron-molybdenum cofactor biosynthesis protein	down
Rpal_2887	-1.07831	0.00138625	oxidoreductase/nitrogenase component 1	down
Rpal_1619	-1.26478	0.000668801	Fe-only nitrogenase accessory protein AnfO	down
Rpal_1621	-0.664014	0.0534897	Fe-only nitrogenase, delta subunit	none
Fix complex
Rpal_5086	2.45518	4.25e-08	Electron transfer flavoprotein alpha/beta-subunit	up
Rpal_5083	0.63732	0.277574	putative ferredoxin protein, FixX	none
Rpal_5084	1.00068	0.0654923	Electron-transferring-flavoprotein dehydrogenase	none
Rpal_5085	1.21924	0.00772925	Electron transfer flavoprotein alpha/beta-subunit	up
Ni/Fe-hydrogenase
Rpal_1156	-0.10729	0.892446	Ni/Fe-hydrogenase, b-type cytochrome subunit	none
Rpal_1157	-0.0587502	0.906227	hydrogenase expression/formation protein	none
Rpal_1154	0.508754	0.336455	hydrogenase (NiFe) small subunit HydA	none
Rpal_1155	0.0879996	0.893199	nickel-dependent hydrogenase large subunit	none
Rpal_1167	-0.147343	0.651798	(NiFe) hydrogenase maturation protein HypF	none
PFOR
Rpal_1418	0.766731	0.040416	pyruvate ferredoxin/flavodoxin oxidoreductase	none
Rpal_5202	0.844773	0.0171049	pyruvate flavodoxin/ferredoxin oxidoreductase domain protein	none
Rpal_1421	0.549357	0.115477	pyruvate ferredoxin/flavodoxin oxidoreductase	none
Rpal_1419	0.518722	0.129014	pyruvate flavodoxin/ferredoxin oxidoreductase domain protein	none
Rpal_1554	-2.07942	5.01e-17	Indolepyruvate ferredoxin oxidoreductase	down
Rpal_3608	0.286781	0.317167	pyruvate ferredoxin/flavodoxin oxidoreductase	none
Fd&Fld
Rpal_5112	2.84254	0.00128823	4Fe-4S ferredoxin iron-sulfur binding domain protein	up
Rpal_5110	0.835737	0.10857	4Fe-4S ferredoxin iron-sulfur binding domain protein	none
Rpal_5093	0.39285	0.48025	ferredoxin III, nif-specific	none
Rpal_0729	2.12948	4.55e-06	4Fe-4S ferredoxin iron-sulfur binding domain protein	up
Rpal_1933	1.91705	6.43e-06	putative ferredoxin	up
Rpal_5177	-0.65611	0.277615	protein of unknown function DUF453	none
Ammonium assimilation
Rpal_0276	-0.808564	0.0427564	ammonium transporter	none
Rpal_0278	-0.195049	0.815445	ammonium transporter	none
Rpal_4690	1.55672	0.0537203	Glutamate--ammonia ligase	none
Rpal_1176	-0.756556	0.0173243	glutamine synthetase catalytic region	none
Rpal_3315	-0.936731	0.0363706	glutamine synthetase, type I	none
Rpal_0959	1.00688	0.00025622	Glutamate synthase (ferredoxin)	up
Rpal_0960	0.716525	0.0218388	glutamate synthase, NADH/NADPH, small subunit	none
Rpal_5203	0.75984	0.0235691	oxidoreductase FAD/NAD(P)-binding domain protein	none
Carbon fixation
Rpal_1747	0.38934	0.663278	Ribulose-bisphosphate carboxylase	none
Rpal_1748	1.27946	0.239883	Ribulose-bisphosphate carboxylase	none
Rpal_5122	-0.144478	0.64592	Ribulose-bisphosphate carboxylase	none
Rpal_1013	-0.147753	0.749669	Phosphoglycerate kinase	none
Rpal_1014	0.380318	0.442485	glyceraldehyde-3-phosphate dehydrogenase, type I	none
Rpal_1010	0.942912	1.45e-05	Fructose-bisphosphate aldolase	none
Rpal_5123	0.0586311	0.854809	fructose-bisphosphate aldolase, class II, Calvin cycle subtype	none
Rpal_5126	0.679936	0.00338771	Inositol phosphatase/fructose-16-bisphosphatase	none
Rpal_1015	0.488196	0.0327147	transketolase	none
Rpal_5124	0.599662	0.0598749	transketolase	none
Rpal_0334	1.6088	0.00031842	Ribulose-phosphate 3-epimerase	up
Rpal_4340	0.384279	0.0708509	Ribulose-phosphate 3-epimerase	none
Rpal_5125	-0.00628148	0.983726	Phosphoribulokinase	none
Rpal_3233	0.442447	0.220814	Triose-phosphate isomerase	none
Rpal_2194	-0.157077	0.664948	ribose 5-phosphate isomerase	none
Rpal_2784	0.680579	0.0643094	fructose-1,6-bisphosphatase, class II	none
ATP synthase
Rpal_0170	-0.480838	0.16662	ATP synthase F1, epsilon subunit	none
Rpal_0171	-0.518506	0.206981	ATP synthase F1, beta subunit	none
Rpal_0172	-0.758798	0.0395975	ATP synthase F1, gamma subunit	none
Rpal_0173	-0.191635	0.734481	ATP synthase F1, alpha subunit	none
Rpal_0174	0.51058	0.244237	ATP synthase F1, delta subunit	none
Rpal_0913	-1.28046	0.0288748	H+transporting two-sector ATPase C subunit	down
Rpal_0914	-0.818311	0.113913	ATP synthase F0, A subunit	none
Rpal_0911	-0.760415	0.0692471	H+transporting two-sector ATPase B/B' subunit	none
Rpal_1049	-0.14108	0.452238	H+transporting two-sector ATPase gamma subunit	none
Rpal_1050	-0.82266	2.6e-07	ATP synthase F1, alpha subunit	none
Rpal_1051	0.124174	0.441996	H+transporting two-sector ATPase B/B' subunit	none
Rpal_1052	0.689179	0.0405015	ATP synthase F0, C subunit	none
Rpal_1053	0.0541345	0.767726	ATP synthase F0, A subunit	none
Rpal_1055	-0.679959	0.0104035	F0F1-ATPase subunit	none
Rpal_1056	2.33346	3.99e-16	alternate F1F0 ATPase, F1 subunit epsilon	up
Rpal_1057	1.09864	9.32e-06	ATP synthase F1, beta subunit	up
Acyl-CoA synthetase
Rpal_0538	0.637261	0.134493	succinate CoA transferase	none
Rpal_2545	-1.45941	6.75e-12	AMP-dependent synthetase and ligase	down
Rpal_3934	-0.845581	0.000400417	AMP-dependent synthetase and ligase	none
Rpal_0209	2.42532	3.84e-13	acetate/CoA ligase	up
Rpal_5046	-0.441102	0.0505881	acetate kinase	none
Rpal_5047	-0.469618	0.129301	Phosphate butyryltransferase	none
Glyoxylate cycle
Rpal_3253	0.969546	0.00598043	citrate synthase I	none
Rpal_0199	0.778006	0.00605212	aconitate hydratase 1	none
Rpal_4878	0.48522	0.32299	isocitrate lyase and phosphorylmutase	none
Rpal_4697	0.0817703	0.829659	malate synthase G	none
Rpal_0187	0.882636	0.0406292	malate dehydrogenase, NAD-dependent	none
TCA cycle
Rpal_0363	1.30044	0.0035663	Phosphoenolpyruvate carboxykinase (ATP)	up
Rpal_0187	0.882636	0.0406292	malate dehydrogenase, NAD-dependent	none
Rpal_4362	0.159944	0.711331	isocitrate dehydrogenase, NADP-dependent	none
Rpal_1548	-2.60721	9.94e-21	malate/quinone oxidoreductase	down
Rpal_3209	1.27992	1.25e-06	pyruvate dehydrogenase (acetyl-transferring) E1 component, alpha subunit	up
Rpal_3208	0.252037	0.260834	Transketolase central region	none
Rpal_0184	1.43141	3.38e-11	2-oxoglutarate dehydrogenase, E1 subunit	up
Rpal_1419	0.518722	0.129014	pyruvate flavodoxin/ferredoxin oxidoreductase domain protein	none
Rpal_1420	0.701565	0.0403859	thiamine pyrophosphate domain protein TPP-binding	none
Rpal_1421	0.549357	0.115477	pyruvate ferredoxin/flavodoxin oxidoreductase	none
Rpal_0215	-0.35764	0.256525	succinate dehydrogenase and fumarate reductase iron-sulfur protein	none
Rpal_0216	-0.312902	0.314167	succinate dehydrogenase, flavoprotein subunit	none
Rpal_0217	0.364849	0.304107	succinate dehydrogenase, hydrophobic membrane anchor protein	none
Rpal_0218	0.449563	0.240227	succinate dehydrogenase, cytochrome b556 subunit	none
Rpal_0180	0.997385	8.71e-05	dihydrolipoamide dehydrogenase	none
Rpal_3205	-0.289585	0.188029	dihydrolipoamide dehydrogenase	none
Rpal_3206	0.707827	0.00131578	pyruvate dehydrogenase complex dihydrolipoamide acetyltransferase	none
Rpal_0183	1.66643	1e-09	2-oxoglutarate dehydrogenase, E2 subunit, dihydrolipoamide succinyltransferase	up
Rpal_3253	0.969546	0.00598043	citrate synthase I	none
Rpal_4397	-0.228191	0.493001	hydro-lyase, Fe-S type, tartrate/fumarate subfamily, beta subunit	none
Rpal_1545	-2.11688	3.18e-19	fumarate hydratase, class II	down
Rpal_4014	-0.307606	0.362949	fumarate hydratase, class II	none
Rpal_0199	0.778006	0.00605212	aconitate hydratase 1	none
Rpal_0185	0.559635	0.0537566	succinyl-CoA synthetase, alpha subunit	none
Rpal_0186	0.0113135	0.978736	succinyl-CoA synthetase, beta subunit	none
Rpal_5202	0.844773	0.0171049	pyruvate flavodoxin/ferredoxin oxidoreductase domain protein	none
Rpal_0538	0.637261	0.134493	succinate CoA transferase	none
Cytochrome c
Rpal_1641	-1.43267	3.51e-06	nitric-oxide reductase, small subunit	down
Rpal_0849	1.3216	1.19e-05	putative cytochrome c precursor (cytochrome c552)(CycB)	up
Rpal_4714	1.54777	4.29e-09	conserved hypothetical protein; putative cytochrome c	up
Rpal_1103	0.0960859	0.771659	putative cytochrome c class I protein	none
Rpal_4956	-1.45893	2.14e-07	putative sulfite oxidase cytochrome subunit (SoxD)	down
Rpal_4495	0.819447	0.00397104	Gluconate 2-dehydrogenase (acceptor)	none
Rpal_4496	2.85757	3.21e-15	cytochrome c prime	up
Rpal_0810	-1.8523	1.18e-12	putative cytochrome c4 precursor	down
Rpal_1087	-1.11436	0.000161677	conserved hypothetical protein	down
Rpal_4215	1.17487	0.000789597	cytochrome c class I	up
Rpal_2557	2.2216	2.51e-05	cytochrome c prime	up
Rpal_2133	-0.381606	0.184619	cytochrome C biogenesis protein	none
Rpal_2131	-0.00118807	0.996351	CcmE/CycJ protein	none
Rpal_3017	1.94639	9.09e-13	Ubiquinol-cytochrome C chaperone	up
Rpal_2428	1.24	1.39e-06	cytochrome c class I	up
Rpal_2132	-0.769389	0.000609121	cytochrome c-type biogenesis protein CcmF	none
Rpal_2130	1.47003	1.26e-08	cytochrome c-type biogenesis protein CcmI	up
Rpal_1724	1.59448	3.97e-06	cytochrome c class I	up
Rpal_1578	-1.00221	0.00781791	cytochrome c, class I	down
Rpal_4337	0.0330663	0.872848	cytochrome c biogenesis protein transmembrane region	none
Rpal_4965	-0.36654	0.355273	cytochrome c biogenesis protein transmembrane region	none
Rpal_2214	-1.85286	3.49e-14	Gluconate 2-dehydrogenase (acceptor)	down
Rpal_0817	1.46289	0.000428779	cytochrome C family protein	up
Rpal_1385	0.595529	0.125482	cytochrome c1	none
Pio operon
Rpal_0815	3.49687	3e-09	putative iron oxidase precursor oxidoreductase protein	up
Rpal_0816	1.42346	0.000697583	hypothetical protein Rpal_0816	up
Rpal_0817	1.46289	0.000428779	cytochrome C family protein	up
Pilus
Rpal_4760	-1.21379	1.32e-05	conserved hypothetical protein	down
Rpal_0799	-0.114683	0.735576	conserved hypothetical protein	none
Rpal_3558	-0.628455	0.00615965	conserved hypothetical protein	none
Rpal_0477	-1.92914	4.88e-09	conserved hypothetical protein	down
Rpal_4195	0.203012	0.408838	TadE family protein	none
Rpal_0801	-0.262143	0.478804	conserved hypothetical protein	none
Rpal_0800	-0.402679	0.279907	TadE family protein	none
Rpal_4196	0.0713331	0.794866	TadE family protein	none
Rpal_4615	0.806688	0.000620183	Flp pilus assembly protein CpaB	none
Rpal_4199	0.927739	4.88e-05	Flp pilus assembly protein CpaB	none
Rpal_4201	-0.185618	0.467059	pilus (Caulobacter type) biogenesis lipoprotein CpaD	none
Rpal_3242	2.7146	2.78e-09	type IV pilus assembly PilZ	up
Rpal_3553	1.47498	7.46e-10	type IV pilus assembly PilZ	up
Rpal_2798	0.878683	5.49e-05	type IV pilus assembly PilZ	none
Rpal_1695	-1.70106	3.13e-09	type IV pilus assembly PilZ	down
Rpal_4775	-0.0636647	0.869103	type IV pilus assembly PilZ	none
Rpal_2029	0.65301	0.0124111	type IV pilus assembly PilZ	none
Rpal_3901	0.633413	0.0113387	type IV pilus assembly PilZ	none
Rpal_0974	3.17479	9.38e-16	Flp/Fap pilin component	up
Rpal_2088	0.236881	0.429653	Flp/Fap pilin component	none
Rpal_4198	0.127688	0.60728	peptidase A24A prepilin type IV	none
Rpal_4197	0.482158	0.24584	Flp/Fap pilin component	none
Flagellar
Rpal_0711	-1.8822	3.19e-10	flagellar hook capping protein	down
Rpal_0708	-1.01725	7.75e-05	flagellar hook-associated 2 domain protein	down
Rpal_0715	-0.61678	0.0322356	flagellar hook-associated protein FlgK	none
Rpal_1460	0.589952	0.0760301	flagellar motor switch protein FliN	none
Rpal_1843	-0.17294	0.731365	protein of unknown function DUF1078 domain protein	none
Rpal_1824	1.81997	3.59e-09	flagellar export protein FliJ	up
Rpal_4437	1.39209	4.62e-05	flagellar FlbT family protein	up
Rpal_0712	-1.19194	0.000402373	flagellar basal body FlaE domain protein	down
Rpal_1823	1.13256	2.04e-05	flagellar protein export ATPase FliI	up
Rpal_4412	2.53535	4.15e-18	putative exported protein of unknown function	up
Rpal_1494	0.162786	0.674776	flagellar hook capping protein	none
Rpal_4413	-0.773431	0.00228057	flagellar biosynthetic protein FliP	none
Rpal_0709	-0.571962	0.0817538	putative flagellar protein FliS	none
Rpal_4423	-0.00124135	0.996856	flagellar basal-body rod protein FlgG	none
Rpal_4433	0.730788	0.0113203	chemotactic signal-response protein CheL	none
Rpal_4436	1.32195	9.95e-05	flagellar FlaF family protein	up
Rpal_3578	0.746051	0.0070868	surface presentation of antigens (SPOA) protein	none
Rpal_2294	-2.0091	7.06e-08	flagellar basal body rod protein	down
Rpal_4431	1.91883	5.86e-14	flagellar assembly regulator FliX	up
Rpal_1458	-0.399687	0.173284	flagellar motor switch protein FliG	none
Rpal_4432	0.556791	0.0536738	flagellar P-ring protein	none
Rpal_1457	0.499606	0.0575724	flagellar M-ring protein FliF	none
Rpal_4421	1.37647	2.4e-07	flagellar basal body-associated protein FliL	up
Rpal_3243	-1.04128	2.4e-05	OmpA/MotB domain protein	down
Rpal_1495	0.355592	0.296532	flagellar hook-length control protein	none
Rpal_4422	0.782529	0.00890111	flagellar basal body rod protein	none
Rpal_4410	1.21625	0.00875473	flagellar basal-body rod protein FlgC	up
Rpal_4411	1.49809	3.85e-06	flagellar basal body rod protein FlgB	up
Rpal_2221	-0.936617	2.56e-07	OmpA/MotB domain protein	none
Rpal_4420	0.551381	0.00592489	flagellar motor switch protein FliM	none
Rpal_0101	0.949688	0.00183023	protein of unknown function DUF1078 domain protein	none
Rpal_4425	-1.07668	0.00685946	flagellar L-ring protein	down
Rpal_4409	0.331709	0.394298	flagellar hook-basal body complex protein FliE	none
Rpal_4407	-0.013636	0.951065	flagellar biosynthetic protein FliR	none
Rpal_4424	-0.380794	0.264308	flagella basal body P-ring formation protein FlgA	none
Rpal_4454	-0.512629	0.253864	flagellar hook-associated protein FlgK	none
Rpal_4455	-0.17684	0.641294	protein of unknown function DUF1078 domain protein	none
Rpal_4406	-0.906685	9.43e-05	flagellar biosynthetic protein FlhB	none
Rpal_1828	-0.00124233	0.992871	flagellar biosynthesis protein FlhA	none
Rpal_3621	0.669918	0.0116392	putative exported protein of unknown function	none
Rpal_4408	-0.014972	0.962314	export protein FliQ family 3	none
Rpal_0716	-2.3742	6.25e-18	flagellar hook-associated protein FlgL	down
Rpal_1459	-0.434295	0.113705	flagellar assembly protein H	none
Rpal_2220	0.128648	0.635111	MotA/TolQ/ExbB proton channel	none
Eps
Rpal_3203	1.12194	5.42e-06	Sel1 domain protein repeat-containing protein	up
Rpal_3763	0.85419	0.0271862	acyltransferase 3	none
Rpal_3771	0.593458	0.118914	acyltransferase 3	none
Rpal_3777	0.950059	0.000410611	capsular exopolysaccharide family	none

## Sheet: Table S5
Table S5. All genes transcription when R. palustris TIE-1 grew in polarized photo-e-BNF system versus unpolarized photo-e-BNF systems.
Gene ID	Log2(fold change)	pvalue	Product	sig
Rpal_0001	0.411571	0.354663	chromosomal replication initiator protein DnaA	none
Rpal_0002	-0.303535	0.286517	DNA polymerase III, beta subunit	none
Rpal_0003	-1.44203	8.58e-07	DNA replication and repair protein RecF	down
Rpal_0004	0.952161	8.58e-07	DNA gyrase, B subunit	none
Rpal_0005	1.41759	0.00133058	4-hydroxyphenylpyruvate dioxygenase	up
Rpal_0006	-0.481651	0.353588	transcriptional regulator, AsnC family	none
Rpal_0007	-0.0224031	0.931108	signal transduction histidine kinase	none
Rpal_0008	1.88552	9.95e-08	KaiB domain protein	up
Rpal_0009	0.741137	0.00248119	putative circadian clock protein, KaiC	none
Rpal_0010	1.63026	7.57e-09	transcriptional regulator, AsnC family	up
Rpal_0011	0.346717	0.332063	hypothetical protein Rpal_0011	none
Rpal_0012	3.20274	1.79e-21	hypothetical protein Rpal_0012	up
Rpal_0013	2.81128	2.39e-28	cytochrome oxidase maturation protein, cbb3-type	up
Rpal_0014	0.805291	2.46e-06	copper-translocating P-type ATPase	none
Rpal_0015	-0.512073	0.0555535	FixH family protein	none
Rpal_0016	-0.043903	0.839302	cytochrome c oxidase accessory protein CcoG	none
Rpal_0017	0.67293	0.0185102	cytochrome c oxidase, cbb3-type, subunit III	none
Rpal_0018	0.287341	0.387932	Cbb3-type cytochrome oxidase component	none
Rpal_0019	0.36486	0.298147	cytochrome c oxidase, cbb3-type, subunit II	none
Rpal_0020	-0.167649	0.599524	cytochrome c oxidase, cbb3-type, subunit I	none
Rpal_0021	-0.634949	0.00532573	2-dehydropantoate 2-reductase	none
Rpal_0022	-1.94467	3.2e-14	short-chain dehydrogenase/reductase SDR	down
Rpal_0023	-1.37088	4.07e-06	DSBA oxidoreductase	down
Rpal_0024	-0.942465	0.00194992	Glutathione S-transferase domain	none
Rpal_0025	-0.0642569	0.835541	short-chain dehydrogenase/reductase SDR	none
Rpal_0026	-1.40051	3.54e-11	gamma-glutamyltransferase	down
Rpal_0027	-1.10764	1.67e-08	major facilitator superfamily MFS_1	down
Rpal_0028	0.694435	0.105548	phospho-2-dehydro-3-deoxyheptonate aldolase	none
Rpal_0029	0.14038	0.691317	phosphoribosylaminoimidazolecarboxamide formyltransferase/IMP cyclohydrolase	none
Rpal_0030	-0.751616	0.000271686	Heparinase II/III family protein	none
Rpal_0031	-0.376392	0.106554	Fmu (Sun) domain protein	none
Rpal_0032	2.2466	2.74e-17	protein of unknown function DUF1674	up
Rpal_0033	2.11155	1.74e-20	nuclease (SNase domain protein)	up
Rpal_0034	-0.598154	0.0273697	conserved hypothetical protein	none
Rpal_0035	-0.361442	0.100265	amine oxidase	none
Rpal_0036	-1.00021	0.00705921	phenylalanyl-tRNA synthetase, beta subunit	down
Rpal_0037	-0.97224	0.00256139	protein of unknown function DUF559	none
Rpal_0038	-0.574992	0.16879	phenylalanyl-tRNA synthetase, alpha subunit	none
Rpal_0039	0.837034	0.0712082	ribosomal protein L20	none
Rpal_0040	1.65891	0.000468117	ribosomal protein L35	up
Rpal_0041	2.06369	6.44e-12	translation initiation factor IF-3	up
Rpal_0042	0.237389	0.303118	conserved hypothetical protein, putative alpha/beta hydrolase superfamily	none
Rpal_0043	-0.94009	0.000369036	domain of unknown function DUF1730	none
Rpal_0044	0.587302	0.0502607	Glutathione S-transferase domain	none
Rpal_0045	-0.216312	0.447385	undecaprenol kinase	none
Rpal_0046	0.694756	0.000489166	NADH dehydrogenase (ubiquinone)	none
Rpal_0047	-0.922455	5.1e-07	3'-5' exonuclease	none
Rpal_0048	0.853122	0.000205583	protein of unknown function DUF1239	none
Rpal_0049	0.00967398	0.966273	OstA family protein	none
Rpal_0050	1.64791	3.46e-07	ABC transporter related	up
Rpal_0051	2.36755	1.77e-07	hypothetical protein Rpal_0051	up
Rpal_0052	0.549423	0.0265383	RNA polymerase, sigma 54 subunit, RpoN	none
Rpal_0053	1.28143	7.09e-05	sigma 54 modulation protein/ribosomal protein S30EA	up
Rpal_0054	2.23805	1.2e-12	PTS IIA-like nitrogen-regulatory protein PtsN	up
Rpal_0055	3.80182	8.49e-17	protein of unknown function DUF1150	up
Rpal_0056	3.82588	8.47e-18	heat shock protein Hsp20	up
Rpal_0057	-1.80131	1.36e-10	ABC transporter related	down
Rpal_0058	-1.74752	1.97e-05	binding-protein-dependent transport systems inner membrane component	down
Rpal_0059	-1.93715	1.38e-09	binding-protein-dependent transport systems inner membrane component	down
Rpal_0060	0.169302	0.470203	extracellular solute-binding protein family 1	none
Rpal_0061	0.219574	0.29926	L-carnitine dehydratase/bile acid-inducible protein F	none
Rpal_0062	-0.265811	0.539555	Excinuclease ABC C subunit domain protein	none
Rpal_0063	1.68904	0.00160964	conserved hypothetical protein	up
Rpal_0064	-0.454752	0.127031	3-phosphoshikimate 1-carboxyvinyltransferase	none
Rpal_0065	-0.626091	0.0582654	protein of unknown function DUF374	none
Rpal_0066	2.34257	1.06e-17	cytidylate kinase	up
Rpal_0067	0.111524	0.82391	ribosomal protein S1	none
Rpal_0068	0.654395	0.000505874	signal peptide peptidase SppA, 36K type	none
Rpal_0069	0.475601	0.264779	integration host factor, beta subunit	none
Rpal_0070	0.953956	0.0189851	conserved hypothetical protein	none
Rpal_0071	0.491668	0.134079	Phosphoribosylanthranilate isomerase	none
Rpal_0072	-0.315523	0.400649	tryptophan synthase, beta subunit	none
Rpal_0073	0.346341	0.334444	tryptophan synthase, alpha subunit	none
Rpal_0074	1.08425	0.00425612	acetyl-CoA carboxylase, carboxyl transferase, beta subunit	up
Rpal_0075	-0.84509	0.00424886	FolC bifunctional protein	none
Rpal_0076	1.72131	6.35e-07	thioredoxin	up
Rpal_0077	-1.1126	9.2e-07	double-strand break repair helicase AddA	down
Rpal_0078	-0.820926	0.000126761	double-strand break repair protein AddB	none
Rpal_0079	0.775759	7.55e-05	Nucleotidyl transferase	none
Rpal_0080	1.04673	0.000211553	conserved hypothetical protein	up
Rpal_0081	-0.20541	0.437281	protein of unknown function UPF0079	none
Rpal_0082	0.0190893	0.939518	PAS/PAC sensor signal transduction histidine kinase	none
Rpal_0083	-0.862292	0.00167777	deoxyuridine 5'-triphosphate nucleotidohydrolase Dut	none
Rpal_0084	-1.48286	4.48e-07	phosphopantothenoylcysteine decarboxylase/phosphopantothenate/cysteine ligase	down
Rpal_0085	-1.46639	0.000222463	2-polyprenylphenol 6-hydroxylase	down
Rpal_0086	0.807382	0.0618812	ubiquinone/menaquinone biosynthesis methyltransferase	none
Rpal_0087	-0.943674	2.42e-05	formamidopyrimidine-DNA glycosylase	none
Rpal_0088	0.506556	0.0077741	Peptidoglycan-binding domain 1 protein	none
Rpal_0089	-0.646259	0.00781924	UBA/THIF-type NAD/FAD binding protein	none
Rpal_0090	-0.472205	0.040321	protein of unknown function DUF894 DitE	none
Rpal_0091	0.366317	0.218606	hypothetical protein Rpal_0091	none
Rpal_0092	0.170006	0.520903	conserved hypothetical protein; putative signal peptide	none
Rpal_0093	0.953826	0.0078941	conserved hypothetical protein	none
Rpal_0094	0.997719	0.00468179	hypothetical protein Rpal_0094	none
Rpal_0095	1.48693	0.000242504	hypothetical protein Rpal_0095	up
Rpal_0096	-0.730874	0.0322763	conserved hypothetical protein	none
Rpal_0097	-0.815918	0.000531408	transcriptional regulator, TetR family	none
Rpal_0098	-1.43893	8.03e-08	PepSY-associated TM helix domain protein	down
Rpal_0099	-0.711242	0.0469586	efflux transporter, RND family, MFP subunit	none
Rpal_0100	-0.61018	0.00468335	transporter, hydrophobe/amphiphile efflux-1 (HAE1) family	none
Rpal_0101	0.949688	0.00183023	protein of unknown function DUF1078 domain protein	none
Rpal_0102	-0.331431	0.365792	oligopeptide/dipeptide ABC transporter, ATPase subunit	none
Rpal_0103	-1.04253	6.86e-05	oligopeptide/dipeptide ABC transporter, ATPase subunit	down
Rpal_0104	-1.70725	1.03e-06	binding-protein-dependent transport systems inner membrane component	down
Rpal_0105	-1.5393	1.47e-09	binding-protein-dependent transport systems inner membrane component	down
Rpal_0106	0.461966	0.0731549	extracellular solute-binding protein family 5	none
Rpal_0107	1.64834	2.85e-06	cobalamin synthesis protein P47K	up
Rpal_0108	0.357695	0.201984	Amidohydrolase 3	none
Rpal_0109	0.733817	0.00961006	transcriptional regulator, GntR family with aminotransferase domain	none
Rpal_0110	-1.57756	9.87e-13	putative ABC transporter, substrate-binding protein; putative branched-chain amino acid transporter	down
Rpal_0111	-1.05704	0.000121723	Alcohol dehydrogenase GroES domain protein	down
Rpal_0112	-1.1672	2.17e-06	thiamine pyrophosphate domain protein TPP-binding	down
Rpal_0113	0.231707	0.552449	short-chain dehydrogenase/reductase SDR	none
Rpal_0114	0.357725	0.183277	transcriptional regulator, TetR family	none
Rpal_0115	-1.11275	8.07e-05	protein of unknown function DUF81	down
Rpal_0116	-2.0953	5.71e-10	Aldehyde Dehydrogenase	down
Rpal_0117	-2.78974	3.9e-17	protein of unknown function DUF1486	down
Rpal_0118	-2.10956	5.5e-12	FAD dependent oxidoreductase	down
Rpal_0119	1.1381	0.0166627	hypothetical protein Rpal_0119	up
Rpal_0120	-0.277851	0.191879	dTDP-glucose 4,6-dehydratase	none
Rpal_0121	-1.20731	2.78e-05	dTDP-4-dehydrorhamnose 3,5-epimerase	down
Rpal_0122	-1.66545	1.13e-09	dTDP-4-dehydrorhamnose reductase	down
Rpal_0123	-0.760577	0.0315871	glucose-1-phosphate thymidylyltransferase	none
Rpal_0124	1.53655	3.98e-08	conserved hypothetical protein	up
Rpal_0125	0.635423	0.000132306	GAF sensor signal transduction histidine kinase	none
Rpal_0126	-0.205306	0.226992	TrkA-N domain protein	none
Rpal_0127	-1.91702	3.09e-10	metallophosphoesterase	down
Rpal_0128	-2.77151	1.72e-22	metallophosphoesterase	down
Rpal_0129	-3.05379	1.31e-25	extracellular solute-binding protein family 1	down
Rpal_0130	-2.90855	5.21e-23	binding-protein-dependent transport systems inner membrane component	down
Rpal_0131	-2.73084	2.1e-19	binding-protein-dependent transport systems inner membrane component	down
Rpal_0132	-1.82165	7.83e-06	ABC transporter related	down
Rpal_0133	-2.07466	3.99e-14	transcriptional regulator, LysR family	down
Rpal_0134	-1.39551	6.24e-07	ABC transporter related	down
Rpal_0135	-0.0876745	0.75395	binding-protein-dependent transport systems inner membrane component	none
Rpal_0136	1.65764	4.72e-18	ABC transporter substrate-binding protein	up
Rpal_0137	-0.0292348	0.90549	hydrogenase, Fe-only	none
Rpal_0138	0.146762	0.558549	FAD-dependent pyridine nucleotide-disulphide oxidoreductase	none
Rpal_0139	-1.02683	2.63e-06	putative methyl-accepting chemotaxis sensory transducer	down
Rpal_0140	-0.460581	0.0218518	response regulator receiver modulated CheB methylesterase	none
Rpal_0141	-1.36614	6.07e-09	MCP methyltransferase, CheR-type	down
Rpal_0142	-0.379646	0.213321	methyl-accepting chemotaxis sensory transducer	none
Rpal_0143	-0.505643	0.0864896	CheW protein	none
Rpal_0144	-0.667806	0.065741	CheW protein	none
Rpal_0145	-0.893592	0.00565915	CheA signal transduction histidine kinase	none
Rpal_0146	-0.854537	0.032099	response regulator receiver protein	none
Rpal_0147	0.0460539	0.914394	anti-sigma-factor antagonist	none
Rpal_0148	0.282918	0.346934	response regulator receiver modulated metal dependent phosphohydrolase	none
Rpal_0149	0.810128	0.0269289	hypothetical protein Rpal_0149	none
Rpal_0150	0.828493	0.00315996	conserved hypothetical protein; putative glucokinase	none
Rpal_0151	1.28901	0.00233441	ribosomal protein L21	up
Rpal_0152	2.3144	3.02e-06	ribosomal protein L27	up
Rpal_0153	2.56076	1.06e-07	GCN5-related N-acetyltransferase	up
Rpal_0154	0.0165514	0.956478	hypothetical protein Rpal_0154	none
Rpal_0155	-0.24331	0.365858	hypothetical protein Rpal_0155	none
Rpal_0156	-0.662314	0.0168829	protein of unknown function DUF6 transmembrane	none
Rpal_0157	0.975334	3.14e-06	GTP-binding protein Obg/CgtA	none
Rpal_0158	-0.903623	0.0158317	glutamate 5-kinase	none
Rpal_0159	0.58525	0.0181234	gamma-glutamyl phosphate reductase	none
Rpal_0160	-0.560864	0.00385016	nicotinate (nicotinamide) nucleotide adenylyltransferase	none
Rpal_0161	2.58129	1.36e-16	iojap-like protein	up
Rpal_0162	2.31842	4.76e-21	protein of unknown function DUF163	up
Rpal_0163	2.08239	6.59e-27	Peptidase M23	up
Rpal_0164	1.84903	1.08e-13	carboxyl-terminal protease	up
Rpal_0165	0.298167	0.0652484	protein of unknown function DUF610 YibQ	none
Rpal_0166	1.88807	2.58e-17	NUDIX hydrolase	up
Rpal_0167	-1.54171	1.19e-08	conserved hypothetical protein	down
Rpal_0168	-0.340706	0.271526	NAD-dependent epimerase/dehydratase	none
Rpal_0169	-1.44249	0.000372208	NUDIX hydrolase	down
Rpal_0170	-0.480838	0.16662	ATP synthase F1, epsilon subunit	none
Rpal_0171	-0.518506	0.206981	ATP synthase F1, beta subunit	none
Rpal_0172	-0.758798	0.0395975	ATP synthase F1, gamma subunit	none
Rpal_0173	-0.191635	0.734481	ATP synthase F1, alpha subunit	none
Rpal_0174	0.51058	0.244237	ATP synthase F1, delta subunit	none
Rpal_0175	2.31661	1.28e-10	rare lipoprotein A	up
Rpal_0176	-0.638159	0.0022602	primosomal protein N'	none
Rpal_0177	0.389023	0.00909001	integrase family protein	none
Rpal_0178	1.19429	0.000132137	putative membrane protein of unknown function	up
Rpal_0179	0.827113	0.00981078	conserved hypothetical protein	none
Rpal_0180	0.997385	8.71e-05	dihydrolipoamide dehydrogenase	none
Rpal_0181	0.299766	0.144403	short-chain dehydrogenase/reductase SDR	none
Rpal_0182	1.74284	3.6e-11	conserved hypothetical protein	up
Rpal_0183	1.66643	1e-09	2-oxoglutarate dehydrogenase, E2 subunit, dihydrolipoamide succinyltransferase	up
Rpal_0184	1.43141	3.38e-11	2-oxoglutarate dehydrogenase, E1 subunit	up
Rpal_0185	0.559635	0.0537566	succinyl-CoA synthetase, alpha subunit	none
Rpal_0186	0.0113135	0.978736	succinyl-CoA synthetase, beta subunit	none
Rpal_0187	0.882636	0.0406292	malate dehydrogenase, NAD-dependent	none
Rpal_0188	-1.11311	0.00759435	AFG1-family ATPase	down
Rpal_0189	1.1385	7.02e-09	2'-5' RNA ligase	up
Rpal_0190	0.523312	0.17223	lipolytic protein G-D-S-L family	none
Rpal_0191	0.935293	0.0480945	ABC transporter related	none
Rpal_0192	-0.920904	0.0023771	protein of unknown function DUF214	none
Rpal_0195	0	1	aminoglycoside phosphotransferase	none
Rpal_0196	0.638055	0.00322194	GCN5-related N-acetyltransferase	none
Rpal_0197	2.72386	5.75e-32	conserved hypothetical protein	up
Rpal_0198	0.189802	0.692366	protein of unknown function DUF1223	none
Rpal_0199	0.778006	0.00605212	aconitate hydratase 1	none
Rpal_0200	0.487066	0.0144216	heme exporter protein CcmA	none
Rpal_0201	-0.495212	0.140769	heme exporter protein CcmB	none
Rpal_0202	1.49791	3.6e-07	heme exporter protein CcmC	up
Rpal_0203	0.854669	0.0118031	heme exporter protein CcmD	none
Rpal_0204	0.0580227	0.811907	periplasmic protein thiol/disulphide oxidoreductase DsbE	none
Rpal_0205	2.11393	0.000689885	conserved hypothetical protein	up
Rpal_0206	-1.16812	0.0350155	intracellular septation protein A	none
Rpal_0207	-0.104608	0.803069	signal recognition particle-docking protein FtsY	none
Rpal_0208	-0.61064	0.00496677	pseudouridine synthase	none
Rpal_0209	2.42532	3.84e-13	acetate/CoA ligase	up
Rpal_0210	-0.707963	0.0139284	ErfK/YbiS/YcfS/YnhG family protein	none
Rpal_0211	0.947551	0.000252312	OmpA/MotB domain protein	none
Rpal_0212	1.8634	0.00304086	conserved hypothetical protein	up
Rpal_0213	-0.615043	0.0893814	conserved hypothetical protein	none
Rpal_0214	-0.263846	0.569417	pyridoxamine 5'-phosphate oxidase-related FMN-binding	none
Rpal_0215	-0.35764	0.256525	succinate dehydrogenase and fumarate reductase iron-sulfur protein	none
Rpal_0216	-0.312902	0.314167	succinate dehydrogenase, flavoprotein subunit	none
Rpal_0217	0.364849	0.304107	succinate dehydrogenase, hydrophobic membrane anchor protein	none
Rpal_0218	0.449563	0.240227	succinate dehydrogenase, cytochrome b556 subunit	none
Rpal_0219	-0.432092	0.0989433	cation diffusion facilitator family transporter	none
Rpal_0220	-0.95554	0.00101971	AMP-dependent synthetase and ligase	none
Rpal_0221	1.60808	3.21e-10	beta-Ig-H3/fasciclin	up
Rpal_0222	0.243305	0.379331	conserved hypothetical protein	none
Rpal_0223	0.353652	0.203699	oxidoreductase molybdopterin binding	none
Rpal_0224	1.56529	3.08e-06	superoxide dismutase copper/zinc binding	up
Rpal_0225	0.00660001	0.982502	protein of unknown function DUF1228	none
Rpal_0226	-0.630033	0.148301	3-isopropylmalate dehydrogenase	none
Rpal_0227	1.56531	9.15e-06	conserved hypothetical protein	up
Rpal_0228	0.701854	0.00563254	conserved hypothetical protein	none
Rpal_0229	1.46591	2.68e-05	aspartate-semialdehyde dehydrogenase	up
Rpal_0230	-0.578565	0.0232039	conserved hypothetical protein	none
Rpal_0231	-1.09192	0.00165065	Carbonate dehydratase	down
Rpal_0232	-0.29411	0.275139	Citryl-CoA lyase	none
Rpal_0233	-2.10598	4.24e-06	methyl-accepting chemotaxis sensory transducer	down
Rpal_0234	1.26975	0.000215547	3-isopropylmalate dehydratase, small subunit	up
Rpal_0235	0.0210591	0.911997	protein of unknown function DUF1025	none
Rpal_0236	-0.227767	0.3016	putative exported protein of unknown function	none
Rpal_0237	2.65012	6.17e-06	conserved hypothetical protein	up
Rpal_0238	2.56911	2.54e-13	conserved hypothetical protein	up
Rpal_0239	1.09265	0.0127998	conserved hypothetical protein	up
Rpal_0240	1.01875	0.00194433	3-isopropylmalate dehydratase, large subunit	up
Rpal_0241	2.90404	3e-35	conserved hypothetical protein	up
Rpal_0242	1.61207	0.000343126	ribosomal protein L19	up
Rpal_0243	-0.415879	0.15608	tRNA (guanine-N1)-methyltransferase	none
Rpal_0244	-1.35225	0.00300318	16S rRNA processing protein RimM	down
Rpal_0245	-0.704917	0.152424	ribosomal protein S16	none
Rpal_0246	-0.588165	0.170459	signal recognition particle protein	none
Rpal_0247	-1.52297	5.01e-05	prevent-host-death family protein	down
Rpal_0248	-0.829366	6.63e-05	beta-lactamase domain protein	none
Rpal_0249	0.00818835	0.968926	protein of unknown function DUF541	none
Rpal_0250	1.22678	1.39e-05	transcription activator effector binding	up
Rpal_0251	1.41528	7.84e-05	Diaminopimelate epimerase	up
Rpal_0252	-0.924048	0.00666151	MiaB-like tRNA modifying enzyme	none
Rpal_0253	-0.94372	0.000413156	conserved hypothetical protein	none
Rpal_0254	-0.332607	0.269779	protein of unknown function DUF55	none
Rpal_0255	0.311572	0.411295	Glycerol-3-phosphate dehydrogenase (NAD(P)(+))	none
Rpal_0256	0.377926	0.161026	metalloendopeptidase, glycoprotease family	none
Rpal_0257	0.50558	0.0796844	Uroporphyrinogen III synthase HEM4	none
Rpal_0258	1.39043	1.62e-05	conserved hypothetical protein	up
Rpal_0259	0.307999	0.208871	HemY domain protein	none
Rpal_0260	2.34286	3.47e-09	putative methyl-accepting chemotaxis sensory transducer	up
Rpal_0261	2.77425	5.63e-12	cobalamin B12-binding	up
Rpal_0262	1.22856	0.00138582	conserved hypothetical protein	up
Rpal_0263	-0.514117	0.0457888	RiBisCO-like protein	none
Rpal_0264	-0.547623	0.0138753	protein of unknown function UPF0047	none
Rpal_0265	-1.71196	1.44e-09	acyltransferase 3	down
Rpal_0266	-2.20861	3.39e-13	hypothetical protein Rpal_0266	down
Rpal_0267	-0.904951	0.00217132	membrane bound O-acyl transferase MBOAT family protein	none
Rpal_0268	1.43832	1.29e-09	thioredoxin	up
Rpal_0269	1.14677	0.000110219	peptidase S16 lon domain protein	up
Rpal_0270	1.70725	1.55e-10	protein of unknown function DUF343	up
Rpal_0271	0.364665	0.274142	Ubiquinone biosynthesis hydroxylase, UbiH/UbiF/VisC/COQ6 family	none
Rpal_0272	0.58013	0.0091566	acyl-CoA thioesterase II	none
Rpal_0273	-0.246258	0.361154	conserved hypothetical protein	none
Rpal_0274	0.458412	0.0807682	transcriptional regulator, TetR family	none
Rpal_0275	0.866864	0.038246	nitrogen regulatory protein P-II	none
Rpal_0276	-0.808564	0.0427564	ammonium transporter	none
Rpal_0277	-0.106894	0.914628	nitrogen regulatory protein P-II	none
Rpal_0278	-0.195049	0.815445	ammonium transporter	none
Rpal_0279	-0.706265	0.0643441	DNA polymerase beta domain protein region	none
Rpal_0280	-2.93686	3.28e-09	protein of unknown function DUF86	down
Rpal_0281	-0.0621651	0.756791	aminotransferase class I and II	none
Rpal_0282	-0.803175	0.000252957	cell divisionFtsK/SpoIIIE	none
Rpal_0283	0.112311	0.606336	outer membrane lipoprotein carrier protein LolA	none
Rpal_0284	-1.25255	5.73e-09	exodeoxyribonuclease III Xth	down
Rpal_0285	1.53701	6.23e-15	cyclic nucleotide-binding protein	up
Rpal_0286	2.3838	1.3e-11	two component transcriptional regulator, winged helix family	up
Rpal_0287	-0.497824	0.0490202	conserved hypothetical protein	none
Rpal_0288	-1.22409	1.28e-07	alanine racemase domain protein	down
Rpal_0289	0.268565	0.355675	diguanylate cyclase	none
Rpal_0290	-1.16315	4.64e-05	leucyl-tRNA synthetase	down
Rpal_0291	2.16158	1.63e-13	conserved hypothetical protein	up
Rpal_0292	-0.0230669	0.917935	DNA polymerase III, delta subunit	none
Rpal_0293	0.11318	0.676028	parB-like partition protein	none
Rpal_0294	0.94041	0.000253566	Cobyrinic acid ac-diamide synthase	none
Rpal_0295	1.03336	0.000841963	methyltransferase GidB	up
Rpal_0296	-0.806151	0.000331589	glucose inhibited division protein A	none
Rpal_0297	-1.47402	4.45e-10	tRNA modification GTPase TrmE	down
Rpal_0298	1.52883	7.89e-07	transcription termination factor Rho	up
Rpal_0299	1.17431	0.00152032	conserved hypothetical protein	up
Rpal_0300	-0.789782	0.00263135	protein of unknown function DUF299	none
Rpal_0301	-2.12339	4.09e-08	Maf family protein	down
Rpal_0302	-0.106013	0.636636	dephospho-CoA kinase	none
Rpal_0303	1.15023	0.00115506	DNA polymerase III, epsilon subunit	up
Rpal_0304	1.15045	4.03e-05	protein-export protein SecB	up
Rpal_0305	2.06192	2.63e-13	import inner membrane translocase subunit Tim44	up
Rpal_0306	-0.113136	0.556295	MltA domain protein	none
Rpal_0307	-0.788051	0.000190216	Smr protein/MutS2	none
Rpal_0308	-0.306056	0.468248	heat shock protein HslVU, ATPase subunit HslU	none
Rpal_0309	-1.58293	1.04e-06	conserved hypothetical protein	down
Rpal_0310	0.7933	0.0299124	20S proteasome A and B subunits	none
Rpal_0311	0.509719	0.216029	Imidazoleglycerol-phosphate dehydratase	none
Rpal_0312	0.455336	0.21464	conserved hypothetical protein	none
Rpal_0313	-0.0771434	0.848594	imidazole glycerol phosphate synthase, glutamine amidotransferase subunit	none
Rpal_0314	-0.663897	0.101184	phosphoribosylformimino-5-aminoimidazole carboxamide ribotide isomerase	none
Rpal_0315	-1.20683	0.00069514	imidazoleglycerol phosphate synthase, cyclase subunit	down
Rpal_0316	0.168217	0.603975	phosphoribosyl-ATP diphosphatase	none
Rpal_0317	-0.86736	9.01e-05	pantothenate kinase	none
Rpal_0318	-2.57359	5.63e-17	putative hemolysin	down
Rpal_0319	-0.83861	0.0025882	integral membrane sensor hybrid histidine kinase	none
Rpal_0320	2.07883	1.29e-15	Mg chelatase, subunit ChlI	up
Rpal_0321	3.58789	1.28e-05	hypothetical protein Rpal_0321	up
Rpal_0322	3.2963	1.01e-07	putative autoinducer (acylhomoserine lactone) synthase	up
Rpal_0323	2.04033	4.33e-24	transcriptional regulator, LuxR family	up
Rpal_0324	-1.42574	1.33e-09	glutathione synthetase	down
Rpal_0325	-0.738853	0.00263494	protein of unknown function UPF0102	none
Rpal_0326	1.40085	1.11e-14	Uroporphyrin-III C/tetrapyrrole (Corrin/Porphyrin) methyltransferase	up
Rpal_0327	1.54809	1.74e-16	extracellular ligand-binding receptor	up
Rpal_0328	-0.430756	0.122555	transcriptional regulator, HxlR family	none
Rpal_0329	1.40523	5.74e-10	conserved hypothetical protein	up
Rpal_0330	-1.15505	2.06e-06	oxygen-independent coproporphyrinogen III oxidase	down
Rpal_0331	-0.45773	0.140075	non-canonical purine NTP pyrophosphatase, rdgB/HAM1 family	none
Rpal_0332	-1.55529	0.000109373	ribonuclease PH	down
Rpal_0333	1.02066	2.8e-06	heat-inducible transcription repressor HrcA	up
Rpal_0334	1.6088	0.00031842	Ribulose-phosphate 3-epimerase	up
Rpal_0335	0.370492	0.0414501	conserved hypothetical protein	none
Rpal_0336	3.15728	4.38e-12	chaperone protein DnaK	up
Rpal_0337	1.46386	5.73e-05	chaperone protein DnaJ	up
Rpal_0338	1.29061	1.17e-05	ribosomal RNA adenine methylase transferase	up
Rpal_0339	0.470119	0.0113098	NADPH-dependent FMN reductase	none
Rpal_0340	-0.0948396	0.748254	orotidine 5'-phosphate decarboxylase	none
Rpal_0341	0.549682	0.0680903	protein of unknown function DUF1330	none
Rpal_0342	0.899151	1.05e-06	Dihydrodipicolinate reductase	none
Rpal_0343	1.6766	4.82e-09	phosphoglycerate mutase, 2,3-bisphosphoglycerate-independent	up
Rpal_0344	-0.139563	0.612343	transcriptional regulator, AraC family	none
Rpal_0345	0.682557	0.0103662	putative membrane protein of unknown function	none
Rpal_0346	0.40363	0.0295233	endonuclease III	none
Rpal_0347	-0.462872	0.0867741	peptidase S10 serine carboxypeptidase	none
Rpal_0348	1.68419	8.02e-08	magnesium chelatase accessory protein	up
Rpal_0349	1.37977	0.00121681	protein of unknown function DUF540	up
Rpal_0350	0.101001	0.721	(Isocitrate dehydrogenase (NADP(+))) kinase	none
Rpal_0351	1.51503	0.000171745	alpha/beta hydrolase fold	up
Rpal_0352	0.853493	0.000710729	DNA-cytosine methyltransferase	none
Rpal_0353	0.414141	0.129475	DNA mismatch endonuclease Vsr	none
Rpal_0354	0.114621	0.676191	conserved hypothetical protein	none
Rpal_0355	0.414443	0.26041	GTP-binding protein LepA	none
Rpal_0356	-1.26761	1.44e-05	conserved hypothetical protein	down
Rpal_0357	0.783686	0.0222407	Phosphotransferase system, phosphocarrier protein HPr	none
Rpal_0358	2.28917	1.41e-19	PTS system fructose subfamily IIA component	up
Rpal_0359	0.638502	0.000346718	HPr kinase	none
Rpal_0360	0.199734	0.194099	integral membrane sensor signal transduction histidine kinase	none
Rpal_0361	3.10692	7.41e-25	two component transcriptional regulator, winged helix family	up
Rpal_0362	-0.464236	0.0169228	pyridoxamine 5'-phosphate oxidase-related FMN-binding	none
Rpal_0363	1.30044	0.0035663	Phosphoenolpyruvate carboxykinase (ATP)	up
Rpal_0364	0.78456	0.0331624	hypothetical protein Rpal_0364	none
Rpal_0365	-2.36351	6.39e-17	conserved hypothetical secreted protein	down
Rpal_0366	-0.513755	0.0931948	Beta-lactamase	none
Rpal_0367	2.08868	4.93e-08	Endonuclease/exonuclease/phosphatase	up
Rpal_0368	-0.701496	0.021481	protein of unknown function DUF81	none
Rpal_0369	-1.14884	0.001065	beta-lactamase domain protein	down
Rpal_0370	1.33262	0.000146051	conserved hypothetical protein	up
Rpal_0371	3.06526	3.13e-16	RNA polymerase, sigma 32 subunit, RpoH	up
Rpal_0372	0.69017	2.05e-06	pseudouridine synthase, RluA family	none
Rpal_0373	1.6234	1.57e-11	conserved hypothetical protein	up
Rpal_0374	-1.32264	4.45e-11	diguanylate cyclase/phosphodiesterase with PAS/PAC sensor(s)	down
Rpal_0375	0.912813	0.000516902	methionine gamma-lyase	none
Rpal_0376	2.09399	4.8e-11	transcriptional regulator, AsnC family	up
Rpal_0377	3.52812	6.62e-16	thioredoxin	up
Rpal_0378	1.45228	2.22e-10	zinc-binding alcohol dehydrogenase family protein	up
Rpal_0379	2.15403	3.78e-21	ChaB family protein	up
Rpal_0380	-0.509353	0.122798	protein-L-isoaspartate O-methyltransferase	none
Rpal_0381	1.4956	2.62e-08	UspA domain protein	up
Rpal_0382	0.18113	0.548024	glycoside hydrolase family 4	none
Rpal_0383	0.169109	0.707995	1-phosphofructokinase	none
Rpal_0384	-0.0294944	0.890126	oxidoreductase alpha (molybdopterin) subunit	none
Rpal_0385	0.338323	0.0671386	glucose-1-phosphate adenylyltransferase	none
Rpal_0386	-0.343704	0.147818	glycogen/starch synthase, ADP-glucose type	none
Rpal_0387	0.131238	0.485707	Enoyl-CoA hydratase/isomerase	none
Rpal_0388	-0.132316	0.64417	protein of unknown function DUF1566	none
Rpal_0389	1.23319	2.88e-06	DNA repair protein RadC	up
Rpal_0390	2.20231	4.51e-18	conserved hypothetical protein	up
Rpal_0391	0.765573	0.00212608	Ku protein	none
Rpal_0392	1.93295	2.61e-16	methionine aminopeptidase, type I	up
Rpal_0393	-0.541517	0.0131621	sodium/hydrogen exchanger	none
Rpal_0394	-0.239667	0.282199	peptidase U6 penicillin-insensitive murein endopeptidase	none
Rpal_0395	0.175067	0.487601	diguanylate cyclase/phosphodiesterase with PAS/PAC sensor(s)	none
Rpal_0396	-2.51668	1.59e-19	Alkaline phosphatase	down
Rpal_0397	0.0327583	0.935906	Argininosuccinate synthase	none
Rpal_0398	-0.9037	0.00105619	phosphoesterase PA-phosphatase related	none
Rpal_0399	-0.233404	0.439529	conserved hypothetical protein	none
Rpal_0400	-0.385754	0.227542	metal dependent phosphohydrolase	none
Rpal_0401	1.1995	5.23e-07	radical SAM enzyme, Cfr family	up
Rpal_0402	0.803148	0.00405239	conserved hypothetical protein	none
Rpal_0403	-0.608538	0.00170815	short-chain dehydrogenase/reductase SDR	none
Rpal_0404	0.678501	0.00675401	Alcohol dehydrogenase zinc-binding domain protein	none
Rpal_0405	-1.35497	3.04e-09	amine oxidase	down
Rpal_0406	0.0803763	0.800622	transcriptional regulator, TetR family	none
Rpal_0407	2.3974	1.86e-08	protein of unknown function DUF1232	up
Rpal_0408	1.26446	8.01e-07	transcriptional coactivator/pterin dehydratase	up
Rpal_0409	1.10684	0.00017042	TRAP transporter solute receptor, TAXI family	up
Rpal_0410	-1.43097	4.16e-10	PepSY-associated TM helix domain protein	down
Rpal_0411	-0.50054	0.0533153	TonB-dependent siderophore receptor	none
Rpal_0412	0.138043	0.680291	GTP-binding protein TypA	none
Rpal_0413	-0.404681	0.118329	amine oxidase	none
Rpal_0414	0.774208	0.013133	GCN5-related N-acetyltransferase	none
Rpal_0415	1.39724	2.93e-07	Inorganic diphosphatase	up
Rpal_0416	-0.209872	0.371903	peptidase M20	none
Rpal_0417	0.102838	0.783122	Methenyltetrahydrofolate cyclohydrolase	none
Rpal_0418	1.35143	0.00148768	protein of unknown function DUF167	up
Rpal_0419	0.666547	0.177127	protein of unknown function YGGT	none
Rpal_0420	-1.34301	1.5e-07	Enoyl-CoA hydratase/isomerase	down
Rpal_0421	0.705397	0.0195622	protein of unknown function DUF1486	none
Rpal_0422	0.310706	0.373823	glutamine amidotransferase class-I	none
Rpal_0423	0.486884	0.00927519	short-chain dehydrogenase/reductase SDR	none
Rpal_0424	1.53736	5.28e-10	protein of unknown function DUF1332	up
Rpal_0425	0.45251	0.137357	cytochrome P450	none
Rpal_0426	1.53261	2.43e-07	D-isomer specific 2-hydroxyacid dehydrogenase NAD-binding	up
Rpal_0427	-0.197344	0.371069	protein of unknown function DUF1058	none
Rpal_0428	1.58247	0.00111217	ferric uptake regulator, Fur family	up
Rpal_0429	1.64696	3.57e-09	beta-hydroxyacyl-(acyl-carrier-protein) dehydratase FabA	up
Rpal_0430	1.26405	8.18e-05	Beta-ketoacyl synthase	up
Rpal_0431	0.585962	0.0668463	short-chain dehydrogenase/reductase SDR	none
Rpal_0432	0.00283341	0.988328	conserved hypothetical protein	none
Rpal_0433	1.1425	0.0349909	catalase/peroxidase HPI	none
Rpal_0434	1.14085	7.02e-05	transcriptional regulator, LysR family	up
Rpal_0435	-0.839025	1.77e-06	methyl-accepting chemotaxis sensory transducer with Pas/Pac sensor	none
Rpal_0436	0.260456	0.429762	Polyribonucleotide nucleotidyltransferase	none
Rpal_0437	2.04241	1.31e-07	ribosomal protein S15	up
Rpal_0438	1.88384	6.08e-08	tRNA pseudouridine synthase B	up
Rpal_0439	0.750619	0.00370729	ribosome-binding factor A	none
Rpal_0440	0.723834	0.017659	translation initiation factor IF-2	none
Rpal_0441	1.25496	1.11e-09	protein of unknown function DUF448	up
Rpal_0442	0.712431	0.0115893	NusA antitermination factor	none
Rpal_0443	-0.013886	0.970305	protein of unknown function DUF150	none
Rpal_0444	-1.48742	2.2e-07	conserved hypothetical protein	down
Rpal_0445	-0.350797	0.247882	Phytanoyl-CoA dioxygenase	none
Rpal_0446	-0.498338	0.0739816	tRNA (guanine-N(7)-)-methyltransferase	none
Rpal_0447	1.87345	3.37e-10	transcriptional regulator, XRE family	up
Rpal_0448	-0.548384	0.0344497	apolipoprotein N-acyltransferase	none
Rpal_0449	-0.884043	0.000414643	CBS domain containing protein	none
Rpal_0450	0.432088	0.0569099	protein of unknown function UPF0054	none
Rpal_0451	0.587853	0.0107457	PhoH family protein	none
Rpal_0452	1.78516	1.45e-30	RNA modification enzyme, MiaB family	up
Rpal_0453	-0.267815	0.312709	HAD-superfamily hydrolase, subfamily IA, variant 3	none
Rpal_0454	1.63172	6.27e-07	ferric uptake regulator, Fur family	up
Rpal_0455	0.252823	0.308295	ribosomal-protein-alanine acetyltransferase	none
Rpal_0456	1.45897	2.03e-11	peptidase M22 glycoprotease	up
Rpal_0457	1.74807	1.14e-10	Scaffold protein Nfu/NifU	up
Rpal_0458	-0.29118	0.323039	UspA	none
Rpal_0459	-0.631125	0.188447	tryptophanyl-tRNA synthetase	none
Rpal_0460	-0.269757	0.364317	integral membrane protein MviN	none
Rpal_0461	-1.6695	0.000518324	PfkB domain protein	down
Rpal_0462	1.25814	6.37e-05	AMP-dependent synthetase and ligase	up
Rpal_0463	0.327702	0.327139	beta-lactamase	none
Rpal_0464	1.28654	0.0159341	conserved hypothetical protein	up
Rpal_0465	0.421684	0.0283454	succinic semialdehyde dehydrogenase	none
Rpal_0466	2.13811	3.55e-10	protein of unknown function DUF1254	up
Rpal_0467	-0.900064	1.54e-06	conserved hypothetical protein	none
Rpal_0468	0.0384953	0.80977	D-isomer specific 2-hydroxyacid dehydrogenase NAD-binding	none
Rpal_0469	-1.10935	2.02e-07	binding-protein-dependent transport systems inner membrane component	down
Rpal_0470	-0.888502	4.07e-05	ABC transporter related	none
Rpal_0471	0.819866	3.15e-05	NMT1/THI5 like domain protein	none
Rpal_0472	0.0133752	0.953758	Creatininase	none
Rpal_0473	0.464968	0.396189	Carbohydrate-selective porin OprB	none
Rpal_0474	-1.50406	3.55e-05	ferredoxin-dependent glutamate synthase	down
Rpal_0475	-1.36535	6.76e-06	conserved hypothetical protein	down
Rpal_0477	-1.92914	4.88e-09	conserved hypothetical protein	down
Rpal_0478	1.38064	0.000439784	protein of unknown function DUF937	up
Rpal_0479	1.929	2.6e-06	transglycosylase-associated protein	up
Rpal_0480	-0.141349	0.55653	short-chain dehydrogenase/reductase SDR	none
Rpal_0481	-0.430689	0.118854	acyl-CoA dehydrogenase domain protein	none
Rpal_0482	-1.19917	8.5e-08	acyl-CoA dehydrogenase domain protein	down
Rpal_0483	-0.587338	0.00590473	Enoyl-CoA hydratase/isomerase	none
Rpal_0484	-1.26135	1.72e-05	conserved hypothetical protein	down
Rpal_0485	-1.5883	1.06e-10	Enoyl-CoA hydratase/isomerase	down
Rpal_0486	-0.649471	0.0391679	substrate-binding protein	none
Rpal_0487	0.913877	4.78e-05	nuclease (SNase domain protein)	none
Rpal_0488	-0.153812	0.592194	peptidase M48 Ste24p	none
Rpal_0489	2.19596	7.58e-14	transcriptional regulator, CarD family	up
Rpal_0490	1.97251	9.51e-09	4Fe-4S ferredoxin iron-sulfur binding domain protein	up
Rpal_0491	1.53667	7.41e-07	RNA-binding S4 domain protein	up
Rpal_0492	0.0574984	0.853067	helicase domain protein	none
Rpal_0493	1.69956	1.15e-28	conserved hypothetical protein	up
Rpal_0494	1.08787	0.0197098	ribosomal protein L28	up
Rpal_0495	1.3857	4.79e-05	multi-sensor hybrid histidine kinase	up
Rpal_0496	-1.01546	0.00124881	conserved hypothetical protein	down
Rpal_0497	-0.111245	0.649962	cobalt chelatase, pCobT subunit	none
Rpal_0498	1.00357	0.00101746	GCN5-related N-acetyltransferase	up
Rpal_0499	1.41516	5.33e-08	cobalt chelatase, pCobS small subunit	up
Rpal_0500	-1.16909	1.71e-05	SNARE associated Golgi protein	down
Rpal_0501	1.23561	8.1e-07	heat shock protein DnaJ domain protein	up
Rpal_0502	1.14925	1.09e-06	BolA family protein	up
Rpal_0503	-1.62233	3.25e-09	protein of unknown function DUF21	down
Rpal_0504	-0.238396	0.261034	3-dehydroquinate synthase	none
Rpal_0505	0.915386	3.45e-06	Shikimate kinase	none
Rpal_0506	2.29476	6.55e-19	conserved hypothetical protein	up
Rpal_0507	-0.814765	0.00030552	tyrosine recombinase XerD	none
Rpal_0508	-2.08231	4.06e-17	cytochrome B561	down
Rpal_0509	-0.219943	0.635414	acetyl-CoA carboxylase, carboxyl transferase, alpha subunit	none
Rpal_0510	1.20439	4.02e-11	protein of unknown function DUF949	up
Rpal_0511	1.28558	0.000234566	preprotein translocase, SecA subunit	up
Rpal_0512	-0.298951	0.333438	PpiC-type peptidyl-prolyl cis-trans isomerase	none
Rpal_0513	-0.226456	0.291154	DNA mismatch repair protein MutS	none
Rpal_0514	0.148679	0.638845	beta-ketoadipyl CoA thiolase	none
Rpal_0515	-1.96603	7.7e-13	drug resistance transporter, EmrB/QacA subfamily	down
Rpal_0516	-0.698571	0.00761161	secretion protein HlyD family protein	none
Rpal_0517	-0.523772	0.0590881	transcriptional regulator, MarR family	none
Rpal_0518	2.31354	3.11e-16	ferric uptake regulator, Fur family	up
Rpal_0519	1.2597	1.74e-10	protein of unknown function DUF6 transmembrane	up
Rpal_0520	1.4697	1.4e-05	1-hydroxy-2-methyl-2-(E)-butenyl 4-diphosphate synthase	up
Rpal_0521	-0.90443	0.000125134	Na+/H+ antiporter	none
Rpal_0522	-0.817724	0.00392793	diguanylate cyclase/phosphodiesterase	none
Rpal_0523	-1.55143	1.91e-08	BLUF domain protein	down
Rpal_0524	-1.99604	1.23e-08	protein of unknown function DUF1345	down
Rpal_0525	-0.648882	0.13742	Polyprenyl synthetase	none
Rpal_0526	-0.2232	0.240611	monofunctional biosynthetic peptidoglycan transglycosylase	none
Rpal_0527	0.76288	0.0395015	ribosomal protein L32	none
Rpal_0528	1.02528	3.55e-06	conserved hypothetical protein	up
Rpal_0529	1.3793	3.8e-16	hypothetical protein Rpal_0529	up
Rpal_0530	0.800476	0.000381214	diguanylate cyclase/phosphodiesterase	none
Rpal_0531	2.37925	5.24e-14	polyhydroxyalkonate synthesis repressor, PhaR	up
Rpal_0532	1.42559	0.000136026	acetyl-CoA acetyltransferase	up
Rpal_0533	0.80032	0.00461862	acetoacetyl-CoA reductase	none
Rpal_0534	-0.125793	0.60481	protein of unknown function DUF6 transmembrane	none
Rpal_0535	1.18116	0.000194449	conserved hypothetical protein; putative signal peptide; putative protease	up
Rpal_0536	-1.68923	1.91e-08	ATP-dependent helicase HrpB	down
Rpal_0537	-0.593113	0.0225736	acyltransferase 3	none
Rpal_0538	0.637261	0.134493	succinate CoA transferase	none
Rpal_0539	-0.385724	0.348754	porin	none
Rpal_0540	1.6782	7.8e-10	transcriptional regulator, MarR family	up
Rpal_0541	0.135032	0.668937	conserved hypothetical protein	none
Rpal_0542	-0.914604	0.00573014	disulphide bond formation protein DsbB	none
Rpal_0543	-1.27393	1.43e-05	membrane protein AbrB duplication	down
Rpal_0544	3.02732	1.61e-12	conserved hypothetical protein; putative signal peptide	up
Rpal_0545	1.58374	1.87e-05	LrgA family protein	up
Rpal_0546	0.298843	0.250745	LrgB family protein	none
Rpal_0547	1.78829	3.92e-06	conserved hypothetical protein	up
Rpal_0548	-0.99062	0.000536496	phospholipase/Carboxylesterase	none
Rpal_0549	-0.334382	0.224994	protein of unknown function UPF0118	none
Rpal_0550	0.818878	0.0334698	anti-ECFsigma factor, ChrR	none
Rpal_0551	0.460948	0.261742	RNA polymerase, sigma-24 subunit, ECF subfamily	none
Rpal_0552	2.49249	2.6e-10	hypothetical protein Rpal_0552	up
Rpal_0553	-1.42437	1.03e-06	transcriptional regulator, LysR family	down
Rpal_0554	-1.64117	5.59e-11	sodium:dicarboxylate symporter	down
Rpal_0555	-0.955305	0.000230292	allantoin catabolism protein	none
Rpal_0556	-0.993087	0.000368409	Ureidoglycolate hydrolase	none
Rpal_0557	-0.669338	0.00626796	Methyltransferase type 11	none
Rpal_0558	1.47359	6.39e-10	HNH endonuclease	up
Rpal_0559	1.40705	0.0012636	cysteine synthase A	up
Rpal_0560	0.424271	0.0929184	Phosphoribosylaminoimidazolesuccinocarboxamide synthase	none
Rpal_0561	-0.145468	0.547588	Pirin domain protein	none
Rpal_0562	0.188919	0.487309	Malonyl-CoA decarboxylase	none
Rpal_0563	-1.83222	4.13e-09	PAS fold-4 domain protein	down
Rpal_0564	-1.34014	4.58e-06	MmgE/PrpD family protein	down
Rpal_0565	-0.133919	0.57555	conserved hypothetical protein	none
Rpal_0566	-0.795466	0.00609134	conserved hypothetical protein	none
Rpal_0567	1.70388	1.49e-06	hypothetical protein Rpal_0567	up
Rpal_0568	-0.10373	0.594123	esterase, PHB depolymerase family	none
Rpal_0569	4.7283	4.29e-64	protein of unknown function DUF1236	up
Rpal_0570	0.660071	0.0900503	transcriptional regulator, AraC family	none
Rpal_0571	-0.0835067	0.679632	beta-lactamase domain protein	none
Rpal_0572	-1.01878	2.16e-05	von Willebrand factor type A	down
Rpal_0573	1.5122	6.43e-11	protein of unknown function DUF1052	up
Rpal_0574	2.67319	8.68e-08	two component transcriptional regulator, Fis family	up
Rpal_0575	-0.676831	3.85e-06	integral membrane sensor signal transduction histidine kinase	none
Rpal_0576	-1.372	1.7e-13	ABC transporter related	down
Rpal_0577	-1.12331	1.79e-06	ABC-2 type transporter	down
Rpal_0578	0.911612	0.0212944	polyhydroxyalkanoate depolymerase, intracellular	none
Rpal_0579	0.280588	0.360745	protein of unknown function DUF45	none
Rpal_0580	-0.218774	0.306181	penicillin-binding protein, 1A family	none
Rpal_0581	1.33983	8.44e-06	hypothetical protein Rpal_0581	up
Rpal_0582	4.92909	2.86e-42	hypothetical protein Rpal_0582	up
Rpal_0583	2.23383	4.1e-09	Extracellular ligand-binding receptor	up
Rpal_0584	1.19935	4.48e-07	protein of unknown function DUF1304	up
Rpal_0585	-0.465648	0.0618976	conserved hypothetical protein	none
Rpal_0586	-2.00183	3.01e-24	multi-sensor hybrid histidine kinase	down
Rpal_0587	-1.22188	8.53e-06	RNA binding S1 domain protein	down
Rpal_0588	-0.58814	0.0257275	chromate transporter, chromate ion transporter (CHR) family	none
Rpal_0589	0.266997	0.306427	short-chain dehydrogenase/reductase SDR	none
Rpal_0590	-0.424982	0.108464	amino acid permease-associated region	none
Rpal_0591	-0.672217	0.00339183	transcriptional regulator, TetR family	none
Rpal_0592	-1.92684	9.2e-19	acyl-CoA dehydrogenase domain protein	down
Rpal_0593	-0.0566018	0.860971	carboxyl-terminal protease	none
Rpal_0594	0.506852	0.00370395	UTP-GlnB uridylyltransferase, GlnD	none
Rpal_0595	-0.561742	0.10388	arginine biosynthesis bifunctional protein ArgJ	none
Rpal_0596	-0.0613286	0.840412	hypothetical protein Rpal_0596	none
Rpal_0597	-1.56598	5.27e-08	NUDIX hydrolase	down
Rpal_0598	-0.437849	0.160251	Integrase catalytic region	none
Rpal_0599	-1.38316	6.67e-06	Methyltransferase type 11	down
Rpal_0600	1.28492	3.69e-11	conserved hypothetical protein	up
Rpal_0601	0.841565	0.00106068	phosphoribosyltransferase	none
Rpal_0602	1.83215	1.19e-12	glutaredoxin 3	up
Rpal_0603	0.0671805	0.790117	Nitrilase/cyanide hydratase and apolipoprotein N-acyltransferase	none
Rpal_0604	-0.309817	0.226361	protein of unknown function DUF1178	none
Rpal_0605	-0.894675	0.00248031	protein of unknown function DUF6 transmembrane	none
Rpal_0606	-2.10678	1.67e-07	protein of unknown function DUF6 transmembrane	down
Rpal_0607	-0.454659	0.15006	ubiquinone biosynthesis O-methyltransferase	none
Rpal_0608	-0.587005	0.185741	aspartate kinase	none
Rpal_0609	0.696672	0.00228655	PTSINtr with GAF domain, PtsP	none
Rpal_0610	-1.48896	3.74e-07	peptide chain release factor 1	down
Rpal_0611	0.57343	0.00411646	protein-(glutamine-N5) methyltransferase, release factor-specific	none
Rpal_0612	2.8188	2.88e-21	conserved hypothetical protein	up
Rpal_0613	1.31091	4.15e-10	Methyltransferase type 11	up
Rpal_0614	1.70148	8.99e-12	hydroxyacylglutathione hydrolase	up
Rpal_0615	0.047888	0.819696	protein of unknown function DUF985	none
Rpal_0616	-0.444328	0.109848	PfkB domain protein	none
Rpal_0617	-0.632172	0.0169806	NUDIX hydrolase	none
Rpal_0618	0.381979	0.109777	histidine triad (HIT) protein	none
Rpal_0619	0.892885	0.000633252	DNA polymerase III, subunits gamma and tau	none
Rpal_0620	0.284193	0.425295	conserved hypothetical protein	none
Rpal_0621	-0.250457	0.176893	recombination protein RecR	none
Rpal_0622	-0.641832	0.0148143	conserved hypothetical protein	none
Rpal_0623	-0.653851	0.00753979	major facilitator superfamily MFS_1	none
Rpal_0624	-1.13764	6.6e-05	protein of unknown function DUF195	down
Rpal_0625	0.98813	0.0397378	peptide deformylase	none
Rpal_0626	-1.10552	0.00621517	methionyl-tRNA formyltransferase	down
Rpal_0627	-0.869746	0.000982734	tRNA pseudouridine synthase A	none
Rpal_0628	-1.09109	9e-07	succinyl-diaminopimelate desuccinylase	down
Rpal_0629	0.598658	0.0159976	protein of unknown function DUF805	none
Rpal_0630	0.267835	0.32785	2,3,4,5-tetrahydropyridine-2,6-dicarboxylate N-succinyltransferase	none
Rpal_0631	-0.206137	0.657046	pyrimidine 5'-nucleotidase	none
Rpal_0632	-2.45835	2.8e-07	conserved hypothetical protein	down
Rpal_0633	-1.93401	4.09e-06	acetylglutamate kinase	down
Rpal_0634	-1.77623	7.87e-08	protein of unknown function DUF423	down
Rpal_0635	-1.22289	8.99e-05	GTP-binding protein HSR1-related	down
Rpal_0636	-0.512248	0.261909	60 kDa inner membrane insertion protein	none
Rpal_0637	0.171206	0.723166	ribonuclease P protein component	none
Rpal_0638	1.01852	0.0265061	ribosomal protein L34	up
Rpal_0639	0.5937	0.00522796	integral membrane sensor signal transduction histidine kinase	none
Rpal_0640	3.07778	1.04e-16	hypothetical protein Rpal_0640	up
Rpal_0641	0.159582	0.547764	putative phage repressor	none
Rpal_0642	2.0194	1.92e-08	putative transcriptional regulator, Nlp	up
Rpal_0643	-0.548802	0.0999104	hypothetical protein Rpal_0643	none
Rpal_0644	-1.95564	2.07e-15	ParB domain protein nuclease	down
Rpal_0645	-2.04204	0.00013973	conserved hypothetical protein	down
Rpal_0646	-2.91072	3.9e-18	Integrase catalytic region	down
Rpal_0647	-2.1473	4.59e-12	transposase protein B	down
Rpal_0648	-3.12119	4.5e-19	conserved hypothetical protein	down
Rpal_0649	-2.81911	1.16e-13	conserved hypothetical protein	down
Rpal_0650	-1.66883	5.81e-11	Chromosomal replication initiator DnaA domain	down
Rpal_0651	-0.364043	0.333755	hypothetical protein Rpal_0651	none
Rpal_0652	-2.21066	1.1e-13	conserved hypothetical protein	down
Rpal_0653	-2.23964	1.93e-13	hypothetical protein Rpal_0653	down
Rpal_0654	-1.95508	6.74e-08	hypothetical protein Rpal_0654	down
Rpal_0655	-2.01911	5.89e-06	hypothetical protein Rpal_0655	down
Rpal_0656	-2.77172	3.22e-18	response regulator receiver protein	down
Rpal_0657	-2.5798	9.71e-15	conserved hypothetical protein	down
Rpal_0658	-2.40934	5.79e-13	Mu-like prophage protein GP16	down
Rpal_0659	-1.64667	0.000228333	hypothetical protein Rpal_0659	down
Rpal_0660	-1.23484	0.000271492	conserved hypothetical protein	down
Rpal_0661	-1.1054	0.00740396	conserved hypothetical protein	down
Rpal_0662	-2.39894	1.79e-17	N-acetylmuramyl-L-alanine amidase, negative regulator of AmpC, AmpD	down
Rpal_0663	-2.37375	5.43e-06	hypothetical protein Rpal_0663	down
Rpal_0664	-1.27654	0.000602244	exonuclease SbcC	down
Rpal_0665	-0.849608	0.106688	hypothetical protein Rpal_0665	none
Rpal_0666	-2.10038	7.47e-05	transcriptional regulator, TraR/DksA family	down
Rpal_0667	-2.53854	7.63e-09	conserved hypothetical protein	down
Rpal_0668	-1.47528	8.28e-05	conserved hypothetical protein	down
Rpal_0669	-2.88131	1.45e-15	Mu-like prophage FluMu protein GP27	down
Rpal_0670	-0.951355	0.00284024	protein of unknown function DUF264	none
Rpal_0671	-3.01692	2.19e-23	protein of unknown function DUF935	down
Rpal_0672	-2.75331	3.36e-23	putative head morphogenesis protein SPP1 gp7	down
Rpal_0673	-2.9099	1.01e-19	putative prophage MuSo2 protein	down
Rpal_0674	-2.52235	5.29e-12	conserved hypothetical protein	down
Rpal_0675	-3.36839	4.37e-27	conserved hypothetical protein	down
Rpal_0676	-1.60558	1.29e-05	translation initiation factor IF-2	down
Rpal_0677	-1.98711	3.61e-06	hypothetical protein Rpal_0677	down
Rpal_0678	-1.29176	0.00261894	hypothetical protein Rpal_0678	down
Rpal_0679	-2.29034	4.16e-10	conserved hypothetical protein	down
Rpal_0680	-2.52171	4.87e-07	phage virion morphogenesis protein	down
Rpal_0681	-2.71598	1.96e-16	conserved hypothetical protein	down
Rpal_0682	-2.91217	4.61e-14	hypothetical protein Rpal_0682	down
Rpal_0683	-1.13624	0.00294599	hypothetical protein Rpal_0683	down
Rpal_0684	-1.66339	4.21e-06	hypothetical protein Rpal_0684	down
Rpal_0685	-2.05896	1.2e-14	Baseplate J family protein	down
Rpal_0686	-2.9165	4.41e-14	phage tail protein I	down
Rpal_0687	-2.41303	1.27e-26	hypothetical protein Rpal_0687	down
Rpal_0688	-1.12582	0.00604578	hypothetical protein Rpal_0688	down
Rpal_0689	-2.25405	2.14e-21	hypothetical protein Rpal_0689	down
Rpal_0690	0.0949285	0.702206	hypothetical protein Rpal_0690	none
Rpal_0691	-1.52776	1.74e-12	Phage tail sheath protein FI-like protein	down
Rpal_0692	-1.88654	1.17e-10	conserved hypothetical protein	down
Rpal_0693	-2.18855	1.31e-18	hypothetical protein Rpal_0693	down
Rpal_0694	-1.31603	0.00531911	hypothetical protein Rpal_0694	down
Rpal_0695	-1.65867	5.14e-12	phage tail tape measure protein, TP901 family	down
Rpal_0696	-2.2301	7.09e-09	putative phage tail protein	down
Rpal_0697	-2.08761	1.2e-05	tail X family protein	down
Rpal_0698	-2.25075	2.74e-21	late control D family protein	down
Rpal_0699	-1.05256	0.0106104	rare lipoprotein A	down
Rpal_0700	-1.1833	8.5e-06	hypothetical protein Rpal_0700	down
Rpal_0701	-1.98843	6.04e-16	DNA methylase N-4/N-6 domain protein	down
Rpal_0702	-0.2184	0.410997	hypothetical protein Rpal_0702	none
Rpal_0703	-1.8929	1.9e-09	conserved hypothetical protein	down
Rpal_0704	-2.4672	1.22e-17	conserved hypothetical protein	down
Rpal_0705	-2.32846	9.46e-13	conserved hypothetical protein	down
Rpal_0706	-1.66356	1.32e-08	RNA polymerase, sigma-24 subunit, ECF subfamily	down
Rpal_0707	-1.98518	5.14e-16	flagellin domain protein	down
Rpal_0708	-1.01725	7.75e-05	flagellar hook-associated 2 domain protein	down
Rpal_0709	-0.571962	0.0817538	putative flagellar protein FliS	none
Rpal_0710	1.77128	1.4e-16	conserved hypothetical protein	up
Rpal_0711	-1.8822	3.19e-10	flagellar hook capping protein	down
Rpal_0712	-1.19194	0.000402373	flagellar basal body FlaE domain protein	down
Rpal_0713	-1.44659	2.48e-05	conserved hypothetical protein	down
Rpal_0714	-0.882217	0.000942744	conserved hypothetical protein	none
Rpal_0715	-0.61678	0.0322356	flagellar hook-associated protein FlgK	none
Rpal_0716	-2.3742	6.25e-18	flagellar hook-associated protein FlgL	down
Rpal_0717	-0.079485	NA	Enoyl-CoA hydratase/isomerase	none
Rpal_0718	0.598901	0.488176	cyclohexanecarboxylate-CoA ligase	none
Rpal_0719	0.17621	NA	cyclohexanecarboxyl-CoA dehydrogenase	none
Rpal_0720	3.03101	0.0138342	2-ketocyclohexanecarboxyl-CoA hydrolase	up
Rpal_0721	0.925931	0.32205	2-hydroxycyclohexanecarboxyl-CoA dehydrogenase	none
Rpal_0722	0.272488	0.666482	transcriptional regulator, MarR family	none
Rpal_0723	0.327494	NA	Alcohol dehydrogenase zinc-binding domain protein	none
Rpal_0724	2.25001	0.0188394	benzoyl-CoA reductase, subunit C	up
Rpal_0725	3.12038	0.00493827	benzoyl-CoA reductase, subunit B	up
Rpal_0726	2.05439	0.0391157	benzoyl-CoA reductase, subunit A	none
Rpal_0727	2.3531	0.020863	benzoyl-CoA reductase, subunit D	up
Rpal_0728	2.43452	1.73e-06	benzoate-CoA ligase family	up
Rpal_0729	2.12948	4.55e-06	4Fe-4S ferredoxin iron-sulfur binding domain protein	up
Rpal_0730	0.551187	0.138364	transcriptional regulator, BadM/Rrf2 family	none
Rpal_0731	1.16676	1.29e-05	GCN5-related N-acetyltransferase	up
Rpal_0732	-0.745272	0.0689944	ABC transporter related	none
Rpal_0733	-0.670832	0.0889409	ABC transporter related	none
Rpal_0734	-0.672315	0.160916	inner-membrane translocator	none
Rpal_0735	1.92975	0.000252343	Extracellular ligand-binding receptor	up
Rpal_0736	-0.377939	0.519058	benzoate-CoA ligase family	none
Rpal_0737	-0.591539	0.275344	4-hydroxybenzoyl-CoA reductase, gamma subunit	none
Rpal_0738	-1.284	0.00169785	4-hydroxybenzoyl-CoA reductase, alpha subunit	down
Rpal_0739	-0.422074	0.173032	4-hydroxybenzoyl-CoA reductase, beta subunit	none
Rpal_0740	0.349101	0.456796	transcriptional regulator, Crp/Fnr family	none
Rpal_0741	-0.054794	0.856677	Alcohol dehydrogenase GroES domain protein	none
Rpal_0742	-0.310523	0.225321	alpha/beta hydrolase fold	none
Rpal_0743	0.302423	0.707561	benzoyl-CoA-dihydrodiol lyase	none
Rpal_0744	0.192043	0.705204	benzoyl-CoA oxygenase, B subunit	none
Rpal_0745	-0.779328	0.0346665	glutamate synthase (NADPH), homotetrameric	none
Rpal_0746	-0.556098	0.000347566	Radical SAM domain protein	none
Rpal_0747	0.343919	0.13693	putative transcriptional regulator, TetR family	none
Rpal_0748	0.658506	0.010812	secretion protein HlyD family protein	none
Rpal_0749	-1.30944	4.24e-14	ABC transporter related	down
Rpal_0750	1.59342	5.2e-06	ABC-2 type transporter	up
Rpal_0751	5.12322	5.26e-23	conserved hypothetical protein	up
Rpal_0752	0.893098	0.0157968	transcriptional regulator, IclR family	none
Rpal_0754	-0.591412	0.022287	pyridoxamine 5'-phosphate oxidase-related FMN-binding	none
Rpal_0755	-0.287363	0.367918	phosphonate metabolism protein/1,5-bisphosphokinase (PRPP-forming) PhnN	none
Rpal_0756	-0.14899	0.576477	phosphonate metabolism protein PhnM	none
Rpal_0757	-0.991511	0.00116326	phosphonate C-P lyase system protein PhnL	none
Rpal_0758	-1.73744	3.45e-09	phosphonate C-P lyase system protein PhnK	down
Rpal_0759	-1.09678	0.000899993	phosphonate metabolism PhnJ	down
Rpal_0760	-1.09544	5.68e-05	phosphonate metabolism	down
Rpal_0761	-0.388326	0.113537	phosphonate C-P lyase system protein PhnH	none
Rpal_0762	0.608891	0.0295079	phosphonate C-P lyase system protein PhnG	none
Rpal_0763	-0.0325601	0.893402	transcriptional regulator, GntR family	none
Rpal_0764	-1.82748	0.000222717	hypothetical protein Rpal_0764	down
Rpal_0765	-1.77474	8.66e-07	phosphonate ABC transporter, inner membrane subunit	down
Rpal_0766	-1.25257	0.000169107	phosphonate ABC transporter, inner membrane subunit	down
Rpal_0767	-2.42864	1.88e-17	phosphonate ABC transporter, periplasmic phosphonate binding protein	down
Rpal_0768	-2.52667	1.62e-13	phosphonate ABC transporter, ATPase subunit	down
Rpal_0769	-2.57213	4.16e-12	phosphonate metabolim protein, transferase hexapeptide repeat family	down
Rpal_0770	-0.812253	8e-05	phosphonate metabolism protein PhnM	none
Rpal_0771	0.503621	0.111104	phosphonate metabolism protein	none
Rpal_0772	-1.31459	0.00337063	conserved hypothetical protein	down
Rpal_0773	3.84165	3.19e-29	hypothetical protein Rpal_0773	up
Rpal_0774	1.20276	0.000247598	hypothetical protein Rpal_0774	up
Rpal_0776	-0.8168	0.00663663	protein of unknown function DUF123	none
Rpal_0777	0.570938	0.0444684	CutA1 divalent ion tolerance protein	none
Rpal_0778	1.96153	1.13e-06	regulatory protein, FmdB family	up
Rpal_0779	1.23232	4.35e-05	hypothetical protein Rpal_0779	up
Rpal_0780	1.37716	3.08e-05	PEBP family protein	up
Rpal_0781	3.18869	2.32e-13	hypothetical protein Rpal_0781	up
Rpal_0782	-1.09184	0.000137037	cob(II)yrinic acid a,c-diamide reductase	down
Rpal_0783	0.287214	0.191663	nicotinate-nucleotide/dimethylbenzimidazole phosphoribosyltransferase	none
Rpal_0784	1.16156	0.000930063	protein of unknown function DUF1636	up
Rpal_0785	-1.14221	0.00730786	Adenosylcobinamide-phosphate guanylyltransferase	down
Rpal_0786	-0.976538	0.0417758	cobalamin biosynthesis protein CobW	none
Rpal_0787	-2.268	1.33e-14	cobaltochelatase, CobN subunit	down
Rpal_0788	-2.06286	4.64e-13	cob(I)alamin adenosyltransferase	down
Rpal_0789	-0.149845	0.411968	cobyric acid synthase CobQ	none
Rpal_0790	-0.645112	0.0201794	cobalamin biosynthesis protein CobD	none
Rpal_0791	-2.62027	1.18e-12	periplasmic binding protein	down
Rpal_0792	-0.590016	0.0575562	L-threonine-O-3-phosphate decarboxylase	none
Rpal_0793	-0.944209	0.000273225	ABC transporter related	none
Rpal_0794	-1.30591	0.00197041	transport system permease protein	down
Rpal_0795	-1.12227	1.21e-05	high-affinity nickel-transporter	down
Rpal_0796	-1.63564	1.15e-06	small multidrug resistance protein	down
Rpal_0797	-1.4978	2.5e-08	Methyltransferase type 12	down
Rpal_0798	-1.15492	2.15e-05	S-adenosylmethionine-diacylglycerol 3-amino-3-carboxypropyl transferase	down
Rpal_0799	-0.114683	0.735576	conserved hypothetical protein	none
Rpal_0800	-0.402679	0.279907	TadE family protein	none
Rpal_0801	-0.262143	0.478804	conserved hypothetical protein	none
Rpal_0802	-0.942506	2.6e-06	transcriptional regulator, LysR family	none
Rpal_0803	1.19476	1.55e-06	NADH dehydrogenase (ubiquinone) 24 kDa subunit	up
Rpal_0804	-0.179387	0.56048	NADH dehydrogenase (quinone)	none
Rpal_0805	0.432486	0.169889	formate dehydrogenase, alpha subunit	none
Rpal_0806	1.10554	7.92e-05	formate dehydrogenase family accessory protein FdhD	up
Rpal_0807	0.0759522	0.80972	putative NAD-dependent formate dehydrogenase	none
Rpal_0808	-0.763166	0.0809404	major facilitator superfamily MFS_1	none
Rpal_0809	-0.828548	0.0275649	putative glucose/sorbosone dehydrogenase	none
Rpal_0810	-1.8523	1.18e-12	putative cytochrome c4 precursor	down
Rpal_0811	-2.02807	5.03e-11	acyl-CoA dehydrogenase domain protein	down
Rpal_0812	-1.91481	8.5e-12	AAA ATPase	down
Rpal_0813	-2.07984	2.34e-11	VWA containing CoxE family protein	down
Rpal_0814	-0.835111	0.00686551	AMP-dependent synthetase and ligase	none
Rpal_0815	3.49687	3e-09	putative iron oxidase precursor oxidoreductase protein	up
Rpal_0816	1.42346	0.000697583	hypothetical protein Rpal_0816	up
Rpal_0817	1.46289	0.000428779	cytochrome C family protein	up
Rpal_0818	-0.203043	0.357602	sulfate ABC transporter, ATPase subunit	none
Rpal_0819	-0.48455	0.0644146	sulfate ABC transporter, inner membrane subunit CysW	none
Rpal_0820	-0.384282	0.0719099	sulfate ABC transporter, inner membrane subunit CysT	none
Rpal_0821	0.365778	0.217445	sulfate ABC transporter, periplasmic sulfate-binding protein	none
Rpal_0822	1.69357	9.85e-08	phosphoadenosine phosphosulfate reductase	up
Rpal_0823	1.21617	0.0053129	phosphoadenosine phosphosulfate reductase	up
Rpal_0824	-0.0745911	0.819483	sulfate adenylyltransferase, large subunit	none
Rpal_0825	-1.01552	0.000130032	signal transduction histidine kinase	down
Rpal_0826	-1.04154	1.87e-05	oligopeptide/dipeptide ABC transporter, ATPase subunit	down
Rpal_0827	-1.0189	0.000641242	Amidase	down
Rpal_0828	0.521094	0.120361	conserved hypothetical protein	none
Rpal_0829	-1.76652	4.28e-10	oligopeptide/dipeptide ABC transporter, ATPase subunit	down
Rpal_0830	-2.32729	6.51e-09	binding-protein-dependent transport systems inner membrane component	down
Rpal_0831	-2.47782	4.07e-17	binding-protein-dependent transport systems inner membrane component	down
Rpal_0832	-0.738399	0.146128	4-phytase	none
Rpal_0833	-1.58313	5.3e-11	extracellular solute-binding protein family 5	down
Rpal_0834	2.13839	2.2e-19	Methyltransferase type 12	up
Rpal_0835	1.05493	0.00721057	EF hand domain protein	up
Rpal_0836	1.32695	0.00198745	TonB-dependent receptor	up
Rpal_0837	0.752175	0.138935	transcriptional regulator, Crp/Fnr family	none
Rpal_0838	-0.216076	0.370247	diguanylate cyclase with PAS/PAC sensor	none
Rpal_0839	1.13454	0.000142765	conserved hypothetical protein	up
Rpal_0840	2.13522	3.02e-13	conserved hypothetical protein	up
Rpal_0841	2.49299	1.34e-14	conserved hypothetical protein	up
Rpal_0842	0.246155	0.310799	protein of unknown function DUF307	none
Rpal_0843	1.05316	0.00820828	hypothetical protein Rpal_0843	up
Rpal_0844	-0.4995	0.0884069	Gamma-glutamyltransferase	none
Rpal_0845	-2.02152	1.55e-23	diguanylate cyclase/phosphodiesterase with PAS/PAC sensor(s)	down
Rpal_0846	0.942353	0.00830513	hypothetical protein Rpal_0846	none
Rpal_0847	1.22237	2.46e-08	conserved hypothetical protein	up
Rpal_0848	-1.06572	9.59e-05	acyl-CoA dehydrogenase domain protein	down
Rpal_0849	1.3216	1.19e-05	putative cytochrome c precursor (cytochrome c552)(CycB)	up
Rpal_0850	2.25891	1.03e-07	conserved hypothetical protein	up
Rpal_0851	-0.718689	9.02e-05	diguanylate cyclase/phosphodiesterase	none
Rpal_0852	0.993642	2.71e-06	short-chain dehydrogenase/reductase SDR	none
Rpal_0853	1.57299	0.00119311	cytochrome P450	up
Rpal_0854	-0.0760436	0.844298	adenylate/guanylate cyclase	none
Rpal_0855	2.97966	1.29e-06	peptidase M48 Ste24p	up
Rpal_0856	-0.470088	0.052905	major facilitator superfamily MFS_1	none
Rpal_0857	-0.492758	0.13628	aminotransferase class V	none
Rpal_0858	-1.49964	4.48e-10	conserved hypothetical protein	down
Rpal_0859	0.700863	0.0502236	nuclease (SNase domain protein)	none
Rpal_0860	-0.424896	0.0268621	conserved hypothetical protein	none
Rpal_0861	-1.01896	9.24e-05	peptidase C14 caspase catalytic subunit p20	down
Rpal_0862	1.38878	0.000409025	Carbonate dehydratase	up
Rpal_0863	1.59769	2.28e-10	putative phage repressor	up
Rpal_0864	1.70435	1.4e-12	protein of unknown function DUF952	up
Rpal_0865	-0.207672	0.413852	Dihydroorotate oxidase	none
Rpal_0866	0.732834	0.0515966	beta-lactamase domain protein	none
Rpal_0867	1.38386	0.000932648	carbonic anhydrase	up
Rpal_0868	-1.41494	0.000316921	MATE efflux family protein	down
Rpal_0869	1.94967	1.39e-05	conserved hypothetical protein	up
Rpal_0870	-1.34696	1.43e-07	ATP dependent DNA ligase	down
Rpal_0871	-0.83139	0.0382842	putative metallo-hydrolase/oxidoreductase	none
Rpal_0872	-1.55886	2.07e-09	Methyltransferase type 11	down
Rpal_0873	1.01174	0.0229933	porin	up
Rpal_0874	0.750387	0.00116593	putative amino-acid ABC transport system, periplasmic binding protein	none
Rpal_0875	-1.26479	3.81e-06	DEAD/H associated domain protein	down
Rpal_0876	0.365327	0.0597182	metallophosphoesterase	none
Rpal_0877	0.400787	0.102484	transcriptional regulator, LysR family	none
Rpal_0878	-2.25924	2.78e-08	protein of unknown function DUF6 transmembrane	down
Rpal_0879	-1.16885	1.79e-08	putative manganese transport protein	down
Rpal_0880	-1.38214	5.31e-13	conserved hypothetical protein	down
Rpal_0881	-1.23812	2.17e-05	protein of unknown function DUF81	down
Rpal_0882	0.427552	0.146166	Sel1 domain protein repeat-containing protein	none
Rpal_0883	0.116884	0.54017	transcriptional regulator, TetR family	none
Rpal_0884	-0.189482	0.502472	conserved hypothetical protein	none
Rpal_0885	0.938936	2e-07	acyl-CoA dehydrogenase domain protein	none
Rpal_0886	0.70582	0.00250314	acetyl-CoA acetyltransferase	none
Rpal_0887	0.72909	0.00099707	3-hydroxyacyl-CoA dehydrogenase NAD-binding	none
Rpal_0888	-0.707678	0.00426806	Glutathione S-transferase domain	none
Rpal_0889	1.45643	5.07e-10	transcriptional regulator, MarR family	up
Rpal_0890	-0.661737	0.00269287	glutamate/cysteine ligase	none
Rpal_0891	-0.107479	0.781109	Apple	none
Rpal_0892	0.793291	0.00159781	signal peptidase I	none
Rpal_0893	1.80481	7.9e-12	peptidase U62 modulator of DNA gyrase	up
Rpal_0894	2.18191	2.75e-09	protein of unknown function DUF433	up
Rpal_0895	0.849275	0.0258082	conserved hypothetical protein	none
Rpal_0896	-0.477708	0.225967	transcriptional regulator, MarR family	none
Rpal_0897	-1.38274	0.105043	OsmC family protein	none
Rpal_0898	1.09906	0.000299295	Invasion associated locus B family protein	up
Rpal_0899	0.765175	0.0274614	cytochrome c oxidase, subunit II	none
Rpal_0900	0.224884	0.495957	cytochrome c oxidase, subunit I	none
Rpal_0901	0.0896377	0.741913	protoheme IX farnesyltransferase	none
Rpal_0902	0.0454337	0.933189	CoxF protein	none
Rpal_0903	-0.105477	0.688096	cytochrome c oxidase assembly protein CtaG/Cox11	none
Rpal_0904	0.24467	0.339378	cytochrome c oxidase subunit III	none
Rpal_0905	-1.37053	5.49e-05	protein of unknown function DUF983	down
Rpal_0906	-1.50741	5.01e-06	Surfeit locus 1 family protein	down
Rpal_0907	0.369649	0.0660715	threonine synthase	none
Rpal_0908	-0.418879	0.125773	peptidase M16 domain protein	none
Rpal_0909	1.52291	1.32e-08	GCN5-related N-acetyltransferase	up
Rpal_0910	1.288	5.97e-06	conserved hypothetical protein	up
Rpal_0911	-0.760415	0.0692471	H+transporting two-sector ATPase B/B' subunit	none
Rpal_0912	-1.18217	0.00812284	H+transporting two-sector ATPase B/B' subunit	down
Rpal_0913	-1.28046	0.0288748	H+transporting two-sector ATPase C subunit	down
Rpal_0914	-0.818311	0.113913	ATP synthase F0, A subunit	none
Rpal_0915	-0.100427	0.829165	FoF1 ATP synthase, subunit I	none
Rpal_0916	-0.531672	0.0387847	DSBA oxidoreductase	none
Rpal_0917	2.75254	2.62e-18	conserved hypothetical protein	up
Rpal_0918	-0.199346	0.417002	protein of unknown function UPF0047	none
Rpal_0919	1.90376	3.89e-13	General substrate transporter	up
Rpal_0920	2.21446	5.33e-09	two component transcriptional regulator, LuxR family	up
Rpal_0921	-0.138833	0.264237	integral membrane sensor hybrid histidine kinase	none
Rpal_0922	0.812165	0.045456	5-aminolevulinic acid synthase	none
Rpal_0923	-1.01514	2.36e-08	beta-lactamase domain protein	down
Rpal_0924	-0.673975	0.000460606	methyl-accepting chemotaxis sensory transducer	none
Rpal_0925	1.88918	9.44e-07	porin	up
Rpal_0926	-0.0156644	0.962591	ABC transporter related	none
Rpal_0927	-1.10558	2.29e-05	ABC-3 protein	down
Rpal_0928	-0.883705	0.000330021	periplasmic solute binding protein	none
Rpal_0929	0.651523	0.0681799	cobalamin synthesis protein P47K	none
Rpal_0930	-0.941919	0.0075207	WD-40 repeat protein	none
Rpal_0931	0.620639	0.00470259	MgtC/SapB transporter	none
Rpal_0932	3.33893	3.41e-09	conserved hypothetical protein; putative signal peptide	up
Rpal_0933	0.545193	0.236464	Homospermidine synthase	none
Rpal_0934	1.92209	3.26e-06	GreA/GreB family elongation factor	up
Rpal_0935	0.372378	0.40506	Endoribonuclease L-PSP	none
Rpal_0936	0.439121	0.238452	hypothetical protein Rpal_0936	none
Rpal_0937	2.61345	4.7e-09	GCN5-related N-acetyltransferase	up
Rpal_0938	1.14701	0.0212548	Ornithine decarboxylase	up
Rpal_0939	0.835284	0.0113281	putative exported protein of unknown function	none
Rpal_0940	0.0281053	0.889621	Peptidyl-dipeptidase Dcp	none
Rpal_0941	-1.0857	0.000106266	protein of unknown function DUF1007	down
Rpal_0942	1.49734	1.12e-06	high-affinity nickel-transporter	up
Rpal_0943	1.32185	3.81e-12	Ferrochelatase	up
Rpal_0944	0.733926	0.00029184	band 7 protein	none
Rpal_0945	0.132278	0.511265	protein of unknown function DUF107	none
Rpal_0946	-1.03096	3.11e-05	transcriptional regulator, AraC family	down
Rpal_0947	0.71513	0.00218233	KpsF/GutQ family protein	none
Rpal_0948	-1.05622	4.68e-05	conserved hypothetical protein	down
Rpal_0949	-2.74889	3.74e-15	putative membrane protein of unknown function	down
Rpal_0950	-2.45107	8.51e-15	binding-protein-dependent transport systems inner membrane component	down
Rpal_0951	-2.5206	8.23e-15	ABC transporter related	down
Rpal_0952	-0.800797	0.000153503	putative substrate-binding component of ABC transporter	none
Rpal_0953	1.48494	7.54e-10	conserved hypothetical protein	up
Rpal_0954	-0.939079	0.000628565	diguanylate cyclase	none
Rpal_0955	0.748758	0.0106927	UTP-glucose-1-phosphate uridylyltransferase	none
Rpal_0956	-0.767982	0.00039612	alpha/beta hydrolase fold	none
Rpal_0957	5.23836	1.07e-23	heat shock protein Hsp20	up
Rpal_0958	1.56503	9.85e-05	conserved hypothetical protein	up
Rpal_0959	1.00688	0.00025622	Glutamate synthase (ferredoxin)	up
Rpal_0960	0.716525	0.0218388	glutamate synthase, NADH/NADPH, small subunit	none
Rpal_0961	1.68056	0.000101853	protein of unknown function DUF559	up
Rpal_0962	1.72248	4.78e-07	hypothetical protein Rpal_0962	up
Rpal_0963	0.970862	0.000984823	short-chain dehydrogenase/reductase SDR	none
Rpal_0964	-0.0680767	0.784801	short-chain dehydrogenase/reductase SDR	none
Rpal_0965	1.39916	4.07e-10	protein of unknown function DUF459	up
Rpal_0966	-0.57008	0.201379	dihydrodipicolinate synthase	none
Rpal_0967	-0.936206	0.0162732	hypothetical protein Rpal_0967	none
Rpal_0968	-0.704317	0.00585422	lytic murein transglycosylase	none
Rpal_0969	-0.549595	0.0841677	Lysine exporter protein (LYSE/YGGA)	none
Rpal_0970	-0.0912167	0.74302	protein of unknown function DUF81	none
Rpal_0972	-1.33017	4.7e-08	transcriptional regulator, TetR family	down
Rpal_0973	0.630903	0.00701636	histidinol-phosphate phosphatase	none
Rpal_0974	3.17479	9.38e-16	Flp/Fap pilin component	up
Rpal_0975	1.04236	0.0002603	N-formylglutamate amidohydrolase	up
Rpal_0976	1.36296	3.8e-08	response regulator receiver protein	up
Rpal_0977	0.0875017	0.778821	conserved hypothetical protein	none
Rpal_0978	3.75762	5.78e-29	conserved hypothetical protein	up
Rpal_0979	-1.90624	2.76e-12	flavoprotein WrbA	down
Rpal_0980	-0.864842	0.00197701	Pirin domain protein	none
Rpal_0981	-1.26568	2.75e-07	transcriptional regulator, LysR family	down
Rpal_0982	-0.173356	0.446297	conserved hypothetical protein	none
Rpal_0983	1.80381	6.12e-08	protein of unknown function DUF179	up
Rpal_0984	-0.138757	0.4986	diguanylate cyclase/phosphodiesterase with PAS/PAC sensor(s)	none
Rpal_0985	-0.849493	0.00377414	NAD(P)H quinone oxidoreductase, PIG3 family	none
Rpal_0986	0.915964	0.000674961	protein of unknown function DUF1192	none
Rpal_0987	1.79249	8.74e-13	protein of unknown function DUF1465	up
Rpal_0988	1.42338	0.00744254	ribosomal protein L31	up
Rpal_0989	-0.510376	0.0385227	lipid A ABC exporter family, fused ATPase and inner membrane subunits	none
Rpal_0990	-2.46702	1.94e-12	GCN5-related N-acetyltransferase	down
Rpal_0991	-1.45053	4.09e-10	OmpA/MotB domain protein	down
Rpal_0992	0.637036	0.00543381	conserved hypothetical protein	none
Rpal_0993	0.763104	0.00405806	protein of unknown function DUF1295	none
Rpal_0994	-0.736468	0.000156612	Cyclopropane-fatty-acyl-phospholipid synthase	none
Rpal_0995	1.59338	0.000324162	hypothetical protein Rpal_0995	up
Rpal_0996	1.95956	6.23e-06	hypothetical protein Rpal_0996	up
Rpal_0997	1.69043	2.86e-08	transcriptional regulator, XRE family	up
Rpal_0998	0.164225	0.528796	conserved hypothetical protein	none
Rpal_0999	-2.22838	1.08e-18	conserved hypothetical protein	down
Rpal_1000	-0.13146	0.532454	3-octaprenyl-4-hydroxybenzoate carboxy-lyase	none
Rpal_1001	-0.161114	0.623327	UbiD family decarboxylase	none
Rpal_1002	1.72259	0.000903521	conserved hypothetical protein	up
Rpal_1003	1.56429	0.000277937	peptidase U32	up
Rpal_1004	1.21485	0.00110914	peptidase U32	up
Rpal_1005	0.350838	0.171186	dipeptidyl aminopeptidase/acylaminoacyl-peptidase related protein	none
Rpal_1006	1.42623	2.35e-10	transcriptional regulator, TetR family	up
Rpal_1007	0.0620953	0.811878	Inositol-phosphate phosphatase	none
Rpal_1008	0.0261275	0.936587	Sel1 domain protein repeat-containing protein	none
Rpal_1009	0.641141	0.0119923	thiamine monophosphate synthase	none
Rpal_1010	0.942912	1.45e-05	Fructose-bisphosphate aldolase	none
Rpal_1011	1.64467	2.31e-06	transcriptional modulator of MazE/toxin, MazF	up
Rpal_1012	2.23804	2.86e-15	hypothetical protein Rpal_1012	up
Rpal_1013	-0.147753	0.749669	Phosphoglycerate kinase	none
Rpal_1014	0.380318	0.442485	glyceraldehyde-3-phosphate dehydrogenase, type I	none
Rpal_1015	0.488196	0.0327147	transketolase	none
Rpal_1016	1.79967	2.5e-20	conserved hypothetical protein	up
Rpal_1017	0.917317	0.000999138	protein of unknown function DUF710	none
Rpal_1018	-0.528953	0.0212357	(Uracil-5)-methyltransferase	none
Rpal_1019	-2.60579	5.96e-14	MATE efflux family protein	down
Rpal_1020	-2.4381	8.46e-11	hemolysin A	down
Rpal_1021	-2.47508	2.21e-11	nucleoside 2-deoxyribosyltransferase	down
Rpal_1022	1.69835	3.59e-05	deoxyxylulose-5-phosphate synthase	up
Rpal_1023	0.855949	0.0588526	exodeoxyribonuclease VII, small subunit	none
Rpal_1024	1.35137	7.42e-08	histone deacetylase superfamily	up
Rpal_1025	-0.51823	0.00377509	5'-Nucleotidase domain protein	none
Rpal_1026	2.07838	3.02e-21	conserved hypothetical protein; putative signal peptide	up
Rpal_1027	1.16689	1.28e-05	Enoyl-CoA hydratase/isomerase	up
Rpal_1028	0.314227	0.440819	acyl-CoA dehydrogenase domain protein	none
Rpal_1029	1.63549	9.5e-10	integrase family protein	up
Rpal_1030	-1.80465	2.84e-12	integrase family protein	down
Rpal_1031	-2.08096	2.74e-08	hypothetical protein Rpal_1031	down
Rpal_1032	-2.27929	5.73e-12	hypothetical protein Rpal_1032	down
Rpal_1033	-1.18961	0.00831408	hypothetical protein Rpal_1033	down
Rpal_1034	-2.04259	2.44e-11	hypothetical protein Rpal_1034	down
Rpal_1035	-1.25935	2.72e-06	hypothetical protein Rpal_1035	down
Rpal_1036	-1.3543	2.72e-08	hypothetical protein Rpal_1036	down
Rpal_1037	1.8468	2.99e-07	conserved hypothetical protein	up
Rpal_1038	0.58469	0.0146239	IstB domain protein ATP-binding protein	none
Rpal_1039	-1.5758	1.46e-08	Integrase catalytic region	down
Rpal_1040	-0.644535	0.0737678	multicopper oxidase type 3	none
Rpal_1042	-0.195473	0.418037	copper-translocating P-type ATPase	none
Rpal_1044	-0.198175	0.398007	Transposase and inactivated derivatives-like protein	none
Rpal_1045	0.910864	3.02e-05	heavy metal efflux pump, CzcA family	none
Rpal_1046	0.762563	0.00167006	efflux transporter, RND family, MFP subunit	none
Rpal_1047	1.15227	3.35e-07	outer membrane efflux protein	up
Rpal_1048	0.337238	0.223081	protein of unknown function DUF411	none
Rpal_1049	-0.14108	0.452238	H+transporting two-sector ATPase gamma subunit	none
Rpal_1050	-0.82266	2.6e-07	ATP synthase F1, alpha subunit	none
Rpal_1051	0.124174	0.441996	H+transporting two-sector ATPase B/B' subunit	none
Rpal_1052	0.689179	0.0405015	ATP synthase F0, C subunit	none
Rpal_1053	0.0541345	0.767726	ATP synthase F0, A subunit	none
Rpal_1054	-0.340193	0.306448	hypothetical protein Rpal_1054	none
Rpal_1055	-0.679959	0.0104035	F0F1-ATPase subunit	none
Rpal_1056	2.33346	3.99e-16	alternate F1F0 ATPase, F1 subunit epsilon	up
Rpal_1057	1.09864	9.32e-06	ATP synthase F1, beta subunit	up
Rpal_1058	0.914487	0.00264	RNA polymerase, sigma-24 subunit, ECF subfamily	none
Rpal_1059	1.19575	3.14e-05	protein of unknown function DUF1109	up
Rpal_1060	3.72306	3.27e-26	hypothetical protein Rpal_1060	up
Rpal_1062	2.49287	1.47e-09	putative exported protein of unknown function	up
Rpal_1064	0.496894	0.0454744	putative membrane protein of unknown function	none
Rpal_1066	0.778901	0.0269458	putative exported protein of unknown function	none
Rpal_1068	0.897882	0.000464302	RNA polymerase, sigma-24 subunit, ECF subfamily	none
Rpal_1069	-0.0283609	0.908739	protein of unknown function DUF1109	none
Rpal_1070	3.16759	1.18e-15	hypothetical protein Rpal_1070	up
Rpal_1071	3.19741	1.56e-13	conserved hypothetical protein	up
Rpal_1072	0.616775	0.00431145	heavy metal translocating P-type ATPase	none
Rpal_1073	1.04555	1.03e-05	conserved hypothetical protein	up
Rpal_1074	-0.846457	0.00133198	transposase IS4 family protein	none
Rpal_1077	0.615921	0.0728617	conserved hypothetical protein	none
Rpal_1078	0.700811	0.0184286	beta-lactamase domain protein	none
Rpal_1079	1.06148	0.00518475	putative exported protein of unknown function	up
Rpal_1080	-0.156584	0.665907	putative exported protein of unknown function	none
Rpal_1082	2.00481	1.06e-06	protein of unknown function DUF1622	up
Rpal_1083	1.52459	1.34e-07	conserved hypothetical protein	up
Rpal_1084	0.836293	0.00481576	protein of unknown function DUF1520	none
Rpal_1085	0.101548	0.69098	Oxidoreductase FAD-binding domain protein	none
Rpal_1086	1.2691	0.000222807	conserved hypothetical protein	up
Rpal_1087	-1.11436	0.000161677	conserved hypothetical protein	down
Rpal_1088	1.68896	1.27e-07	hypothetical protein Rpal_1088	up
Rpal_1089	-0.714729	0.15367	conserved hypothetical protein	none
Rpal_1090	-0.631416	0.0333492	outer membrane efflux protein	none
Rpal_1091	-1.35176	6.18e-06	multicopper oxidase type 3	down
Rpal_1092	-0.741026	0.0954463	blue (type 1) copper domain protein	none
Rpal_1093	-0.695842	0.108709	conserved hypothetical protein	none
Rpal_1094	-0.942039	0.000130339	RNA polymerase, sigma-24 subunit, ECF subfamily	none
Rpal_1095	-0.302722	0.316645	transposase IS116/IS110/IS902 family protein	none
Rpal_1096	1.12301	8.42e-05	hypothetical protein Rpal_1096	up
Rpal_1097	2.15406	3.43e-17	hypothetical protein Rpal_1097	up
Rpal_1098	0.880254	0.00768721	hypothetical protein Rpal_1098	none
Rpal_1099	-1.47581	4.53e-05	putative membrane protein of unknown function with acyltransferase family protein domain	down
Rpal_1100	-0.436629	0.117937	hypothetical protein Rpal_1100	none
Rpal_1101	-0.130464	0.618414	hypothetical protein Rpal_1101	none
Rpal_1102	0.284757	0.20732	hypothetical protein Rpal_1102	none
Rpal_1103	0.0960859	0.771659	putative cytochrome c class I protein	none
Rpal_1104	0.382804	0.245788	conserved hypothetical protein	none
Rpal_1105	0.999273	0.00697189	hypothetical protein Rpal_1105	none
Rpal_1106	0.926324	7.19e-06	filamentation induced by cAMP protein Fic	none
Rpal_1108	0.111817	0.728635	IstB domain protein ATP-binding protein	none
Rpal_1111	-2.56444	3.37e-15	IS66 Orf2 family protein	down
Rpal_1112	-0.515389	0.0880058	transposase IS3/IS911 family protein	none
Rpal_1114	0.81452	0.00759362	TPR repeat-containing protein	none
Rpal_1116	1.07554	0.000121762	hypothetical protein Rpal_1116	up
Rpal_1117	0.496575	0.093185	conserved hypothetical protein	none
Rpal_1118	-0.934421	0.025688	hypothetical protein Rpal_1118	none
Rpal_1119	2.52969	4.38e-18	conserved hypothetical protein	up
Rpal_1120	1.10772	1.5e-09	hypothetical protein Rpal_1120	up
Rpal_1121	0.293642	0.198244	hypothetical protein Rpal_1121	none
Rpal_1122	0.359775	0.0973849	conserved hypothetical protein	none
Rpal_1123	-0.140818	0.480281	conserved hypothetical protein	none
Rpal_1124	0.470545	0.0643479	hypothetical protein Rpal_1124	none
Rpal_1125	-0.192792	0.401828	PglZ domain protein	none
Rpal_1126	0.547834	0.0431	conserved hypothetical protein	none
Rpal_1127	-0.136546	0.514499	hypothetical protein Rpal_1127	none
Rpal_1128	-1.55087	1.02e-05	hypothetical protein Rpal_1128	down
Rpal_1129	1.39673	2.28e-05	hypothetical protein Rpal_1129	up
Rpal_1130	3.21286	1.44e-17	hypothetical protein Rpal_1130	up
Rpal_1131	3.26517	6.31e-14	hypothetical protein Rpal_1131	up
Rpal_1133	-0.0622474	0.863524	conserved hypothetical protein	none
Rpal_1134	0.177102	0.490922	protein of unknown function DUF159	none
Rpal_1135	-1.94283	1.2e-19	hypothetical protein Rpal_1135	down
Rpal_1136	-1.20623	3.43e-05	conserved hypothetical protein	down
Rpal_1137	-1.60237	3.58e-15	conserved hypothetical protein	down
Rpal_1138	-0.955471	2.99e-05	Exonuclease RNase T and DNA polymerase III	none
Rpal_1139	1.37047	4.4e-07	hypothetical protein Rpal_1139	up
Rpal_1140	0.402753	0.0152657	hypothetical protein Rpal_1140	none
Rpal_1141	1.67061	3.71e-10	hypothetical protein Rpal_1141	up
Rpal_1142	0.858018	0.000535335	conserved hypothetical protein	none
Rpal_1143	-0.12536	0.629914	hypothetical protein Rpal_1143	none
Rpal_1145	1.12237	3.22e-05	conserved hypothetical protein	up
Rpal_1146	3.62754	7.97e-20	hypothetical protein Rpal_1146	up
Rpal_1147	-0.141319	0.612962	conserved hypothetical protein	none
Rpal_1148	-1.03991	0.000350675	hypothetical protein Rpal_1148	down
Rpal_1149	-0.710964	0.105382	metallophosphoesterase	none
Rpal_1150	1.54355	1.27e-10	ATPase associated with various cellular activities AAA_5	up
Rpal_1152	0.264594	0.257304	NADH ubiquinone oxidoreductase 20 kDa subunit	none
Rpal_1153	-1.42199	6.25e-10	nickel-dependent hydrogenase large subunit	down
Rpal_1154	0.508754	0.336455	hydrogenase (NiFe) small subunit HydA	none
Rpal_1155	0.0879996	0.893199	nickel-dependent hydrogenase large subunit	none
Rpal_1156	-0.10729	0.892446	Ni/Fe-hydrogenase, b-type cytochrome subunit	none
Rpal_1157	-0.0587502	0.906227	hydrogenase expression/formation protein	none
Rpal_1158	-0.0328178	0.941069	HupE/UreJ protein	none
Rpal_1159	-0.748794	0.236204	hydrogenase assembly chaperone hypC/hupF	none
Rpal_1160	2.04458	6.51e-11	hydrogenase-1 expression HyaE	up
Rpal_1161	0.905047	0.00481655	HupH hydrogenase expression protein	none
Rpal_1162	2.05573	6.12e-09	Rubredoxin-type Fe(Cys)4 protein	up
Rpal_1163	0.395128	0.0632233	HupJ protein	none
Rpal_1164	0.662253	0.0374704	hydrogenase expression/formation	none
Rpal_1165	0.132671	0.618875	hydrogenase nickel insertion protein HypA	none
Rpal_1166	0.874601	0.00773513	hydrogenase accessory protein HypB	none
Rpal_1167	-0.147343	0.651798	(NiFe) hydrogenase maturation protein HypF	none
Rpal_1168	0.923058	0.0203945	hydrogenase assembly chaperone hypC/hupF	none
Rpal_1169	-0.251517	0.446356	hydrogenase expression/formation protein HypD	none
Rpal_1170	0.456224	0.157139	hydrogenase expression/formation protein HypE	none
Rpal_1171	-0.639746	0.0577387	two component, sigma54 specific, transcriptional regulator, Fis family	none
Rpal_1172	-1.17454	2e-06	PAS/PAC sensor signal transduction histidine kinase	down
Rpal_1173	0.421601	0.212976	PAS/PAC sensor hybrid histidine kinase	none
Rpal_1174	-1.77477	3.79e-12	transcriptional regulator, IclR family	down
Rpal_1175	-0.680551	0.054992	Phthalate 4,5-dioxygenase	none
Rpal_1176	-0.756556	0.0173243	glutamine synthetase catalytic region	none
Rpal_1177	-0.253062	0.376042	Extracellular ligand-binding receptor	none
Rpal_1178	-1.25938	4.13e-07	inner-membrane translocator	down
Rpal_1179	-2.11642	2.08e-21	inner-membrane translocator	down
Rpal_1180	-1.97657	6.4e-12	ABC transporter related	down
Rpal_1181	-1.68916	1.17e-08	ABC transporter related	down
Rpal_1182	-2.84706	1.06e-14	response regulator receiver modulated GAF sensor protein	down
Rpal_1183	1.39851	0.00229476	putative transcriptional regulator, Crp/Fnr family	up
Rpal_1184	0.379298	0.378894	transcriptional regulator, Crp/Fnr family	none
Rpal_1185	-1.92146	1.1e-12	Phosphoglycerate mutase	down
Rpal_1186	-0.4932	0.192845	conserved hypothetical protein	none
Rpal_1187	-0.319475	0.0632874	acyl-CoA dehydrogenase domain protein	none
Rpal_1188	-1.64952	1.01e-07	alpha/beta hydrolase fold	down
Rpal_1189	0.204817	0.372602	transcriptional regulator, ArsR family	none
Rpal_1190	-0.544147	0.308562	Rhodanese domain protein	none
Rpal_1191	3.27193	3.33e-11	Methyltransferase type 12	up
Rpal_1192	1.92807	1.35e-05	nitrogenase-associated protein	up
Rpal_1193	1.27871	0.0004808	molybdenum ABC transporter ATP-binding protein	up
Rpal_1194	0.219888	0.424806	modD protein	none
Rpal_1195	-0.776787	0.0113133	AMP-dependent synthetase and ligase	none
Rpal_1196	1.55353	3.49e-05	conserved hypothetical protein	up
Rpal_1197	0.64817	0.0321132	NUDIX hydrolase	none
Rpal_1198	1.33625	1.82e-05	Extradiol ring-cleavage dioxygenase LigAB LigA subunit	up
Rpal_1199	1.26406	0.00097606	Protocatechuate 4,5-dioxygenase	up
Rpal_1200	-1.54974	6.42e-11	transcriptional regulator, AraC family	down
Rpal_1201	-0.58896	0.0570161	cytochrome P450	none
Rpal_1202	-1.33186	9.7e-07	beta-lactamase domain protein	down
Rpal_1203	-0.0419514	0.910302	DSBA oxidoreductase	none
Rpal_1204	-0.634819	0.00552121	protein of unknown function DUF81	none
Rpal_1205	-0.968589	1.13e-06	cytochrome c oxidase accessory protein CcoG	none
Rpal_1206	1.26887	2.69e-06	conserved hypothetical protein	up
Rpal_1207	2.08377	2.54e-10	transcriptional regulator, PadR-like family	up
Rpal_1208	2.0655	6.73e-11	ubiquinol-cytochrome c reductase, iron-sulfur subunit	up
Rpal_1209	-0.1608	0.708335	conserved hypothetical protein	none
Rpal_1210	-0.173994	0.837811	conserved hypothetical protein; putative secreted protein	none
Rpal_1211	0.0113118	0.982426	transcriptional regulator, ArsR family	none
Rpal_1212	-1.9452	0.00112757	efflux transporter, RND family, MFP subunit	down
Rpal_1213	-2.13092	0.024154	acriflavin resistance protein	down
Rpal_1214	0.720592	0.0129444	DSBA oxidoreductase	none
Rpal_1215	3.01978	4.14e-14	hypothetical protein Rpal_1215	up
Rpal_1216	0.442115	0.288687	Ferric reductase domain protein transmembrane component domain	none
Rpal_1217	2.16647	1.14e-13	cytochrome b5	up
Rpal_1218	0.484163	0.055659	DNA methylase N-4/N-6 domain protein	none
Rpal_1219	0.682807	0.00855568	protein of unknown function zinc metallopeptidase putative	none
Rpal_1220	-0.290948	0.205302	molybdenum cofactor biosynthesis protein B	none
Rpal_1221	0.976392	0.0025561	coenzyme A transferase	none
Rpal_1222	-0.700239	0.0234292	coenzyme A transferase	none
Rpal_1223	-1.96563	1.37e-18	transcriptional regulator, MarR family with acetyltransferase activity	down
Rpal_1224	0.56985	0.178181	conserved hypothetical protein	none
Rpal_1225	0.838655	0.0405612	Radical SAM domain protein	none
Rpal_1226	-0.156554	0.516149	Ribonuclease H	none
Rpal_1227	-1.62388	7.62e-10	conserved hypothetical protein	down
Rpal_1228	0.457528	0.0605676	phage SPO1 DNA polymerase-related protein	none
Rpal_1229	0.403978	0.0909435	Electron-transferring-flavoprotein dehydrogenase	none
Rpal_1230	0.680737	0.00288656	Tetratricopeptide TPR_2 repeat protein	none
Rpal_1231	0.380331	0.246566	4-diphosphocytidyl-2C-methyl-D-erythritol kinase	none
Rpal_1232	1.86684	1.27e-11	Polyprenyl synthetase	up
Rpal_1233	1.59373	4.95e-08	conserved hypothetical protein	up
Rpal_1234	4.04952	1.06e-28	methyltransferase small	up
Rpal_1235	1.04504	0.00531423	peptidase S49	up
Rpal_1236	2.94443	3.4e-13	conserved hypothetical protein	up
Rpal_1237	-0.785811	0.0475801	glycyl-tRNA synthetase, alpha subunit	none
Rpal_1238	-0.565827	0.092893	protein of unknown function DUF559	none
Rpal_1239	-1.99121	1.36e-14	glycyl-tRNA synthetase, beta subunit	down
Rpal_1240	0.0163276	0.953356	conserved hypothetical protein	none
Rpal_1241	-0.799658	0.000754709	membrane protein-like protein	none
Rpal_1242	-0.717164	0.0693816	conserved hypothetical protein	none
Rpal_1243	0.755351	0.0501329	pyruvate, phosphate dikinase	none
Rpal_1244	0.980009	8.14e-05	cell wall hydrolase SleB	none
Rpal_1245	0.409223	0.317901	nicotinate-nucleotide pyrophosphorylase	none
Rpal_1246	2.58601	9.6e-17	L-aspartate oxidase	up
Rpal_1247	2.5228	4.5e-14	quinolinate synthetase complex, A subunit	up
Rpal_1248	-0.648723	0.00101326	quinone oxidoreductase, YhdH/YhfP family	none
Rpal_1249	1.54042	8.43e-08	conserved hypothetical protein	up
Rpal_1250	-0.844002	0.000894199	conserved hypothetical protein	none
Rpal_1251	-0.518464	0.0157542	conserved hypothetical protein	none
Rpal_1252	1.40851	4.87e-10	conserved hypothetical protein	up
Rpal_1253	-2.16302	2.85e-14	metal dependent phosphohydrolase	down
Rpal_1254	-0.107082	0.772189	hypothetical protein Rpal_1254	none
Rpal_1255	0.5368	0.0202403	DNA-3-methyladenine glycosylase I	none
Rpal_1256	0.308991	0.175662	folate-binding protein YgfZ	none
Rpal_1257	0.216068	0.457769	dihydroorotase, multifunctional complex type	none
Rpal_1258	2.61836	9.25e-09	conserved hypothetical protein	up
Rpal_1259	1.45433	5.01e-06	conserved hypothetical protein	up
Rpal_1260	1.23548	2.41e-05	conserved hypothetical protein	up
Rpal_1261	-0.318408	0.251887	NUDIX hydrolase	none
Rpal_1262	1.22384	1.15e-05	conserved hypothetical protein	up
Rpal_1263	-0.206723	0.358029	protein of unknown function DUF159	none
Rpal_1264	-0.347104	0.310658	conserved hypothetical protein	none
Rpal_1265	0.146554	0.569429	plasmid stabilization system	none
Rpal_1266	-1.25607	1.34e-06	FAD linked oxidase domain protein	down
Rpal_1267	0.0433057	0.879535	Sua5/YciO/YrdC/YwlC family protein	none
Rpal_1268	0.129361	0.540835	transcriptional regulator, AraC family	none
Rpal_1269	-0.841663	0.0011281	major facilitator superfamily MFS_1	none
Rpal_1270	-0.318014	0.2252	amidohydrolase 2	none
Rpal_1271	2.45516	3.32e-25	hypothetical protein Rpal_1271	up
Rpal_1272	2.46497	1.29e-05	Curlin associated repeat protein	up
Rpal_1273	1.56647	1.79e-05	conserved hypothetical protein	up
Rpal_1274	0.896395	0.0141102	conserved hypothetical protein	none
Rpal_1275	1.42485	0.000165998	conserved hypothetical protein	up
Rpal_1276	0.634079	0.0282038	curli production assembly/transport component CsgG	none
Rpal_1277	1.76986	4.85e-11	Lytic transglycosylase catalytic	up
Rpal_1278	2.30013	1.3e-13	hypothetical protein Rpal_1278	up
Rpal_1279	3.07943	1.24e-09	hypothetical protein Rpal_1279	up
Rpal_1280	1.25699	0.000332968	transcriptional regulator, Crp/Fnr family	up
Rpal_1281	6.29981	2.65e-28	conserved hypothetical secreted protein	up
Rpal_1282	4.29905	1.61e-10	alkylhydroperoxidase like protein, AhpD family	up
Rpal_1283	2.24712	1.29e-05	3,4-dihydroxy-2-butanone 4-phosphate synthase	up
Rpal_1284	1.05703	4.83e-06	acyl-CoA dehydrogenase domain protein	up
Rpal_1285	-0.402296	0.0404349	beta-lactamase domain protein	none
Rpal_1286	0.431083	0.103216	methyl-accepting chemotaxis sensory transducer	none
Rpal_1287	1.88128	1.79e-06	protein of unknown function DUF28	up
Rpal_1288	7.41938	4.15e-19	hypothetical protein Rpal_1288	up
Rpal_1289	1.43893	4.16e-07	crossover junction endodeoxyribonuclease RuvC	up
Rpal_1290	-0.935332	2.47e-05	Holliday junction DNA helicase RuvA	none
Rpal_1291	0.200467	0.37937	CMP/dCMP deaminase zinc-binding	none
Rpal_1292	-0.795453	0.0023528	Holliday junction DNA helicase RuvB	none
Rpal_1293	-0.382045	0.140725	tol-pal system-associated acyl-CoA thioesterase	none
Rpal_1294	0.432054	0.0895524	FAD-dependent pyridine nucleotide-disulphide oxidoreductase	none
Rpal_1295	0.286813	0.371373	OpgC protein-like protein	none
Rpal_1296	-0.768783	1.76e-05	protein of unknown function DUF1348	none
Rpal_1297	-1.20519	0.000470211	transcriptional regulator, TetR family	down
Rpal_1298	-0.265592	0.329433	DGPFAETKE family protein	none
Rpal_1299	-2.05911	1.13e-14	putative RNA polymerase, sigma-24 subunit, ECF subfamily	down
Rpal_1300	-1.43321	4.66e-06	short-chain dehydrogenase/reductase SDR	down
Rpal_1301	3.67169	1.27e-30	hypothetical protein Rpal_1301	up
Rpal_1302	2.64838	3.01e-30	hypothetical protein Rpal_1302	up
Rpal_1303	-0.243039	0.284853	DGPFAETKE family protein	none
Rpal_1304	-1.53627	8.68e-12	transcriptional regulator, TetR family	down
Rpal_1305	2.89607	3.66e-13	conserved hypothetical protein	up
Rpal_1306	0.874609	0.00358931	alkylhydroperoxidase like protein, AhpD family	none
Rpal_1307	-1.10013	0.000309322	RNA polymerase, sigma-24 subunit, ECF subfamily	down
Rpal_1308	0.914118	3.81e-05	protein TolQ	none
Rpal_1309	0.884268	0.000227673	Biopolymer transport protein ExbD/TolR	none
Rpal_1310	0.472419	0.0249945	protein TolA	none
Rpal_1311	-0.576213	0.00492552	Tol-Pal system beta propeller repeat protein TolB	none
Rpal_1312	-0.214769	0.41982	diguanylate cyclase/phosphodiesterase	none
Rpal_1313	1.1161	1.11e-05	conserved hypothetical protein	up
Rpal_1314	2.64665	1.12e-20	peptidoglycan-associated lipoprotein	up
Rpal_1315	0.467214	0.118755	tol-pal system protein YbgF	none
Rpal_1316	-1.26962	6.38e-09	tRNA(Ile)-lysidine synthetase	down
Rpal_1317	1.97567	1.81e-07	ATP-dependent metalloprotease FtsH	up
Rpal_1318	-1.57456	5.61e-13	AzlC family protein	down
Rpal_1319	0.0419066	0.856839	branched-chain amino acid transport	none
Rpal_1320	2.04838	2.55e-17	transcriptional regulator, TetR family	up
Rpal_1321	0.879186	6.21e-06	FAD linked oxidase domain protein	none
Rpal_1322	-0.346806	0.134426	FAD linked oxidase domain protein	none
Rpal_1323	1.47662	4.57e-07	protein of unknown function DUF224 cysteine-rich region domain protein	up
Rpal_1324	2.26565	4.05e-08	hypothetical protein Rpal_1324	up
Rpal_1325	0.624462	0.253658	conserved hypothetical protein	none
Rpal_1326	-0.987204	0.000120684	ABC transporter domain protein	none
Rpal_1327	0.695144	0.0122703	L-lactate transport	none
Rpal_1328	-1.26787	0.000110554	conserved hypothetical protein	down
Rpal_1329	-0.746423	0.00591527	FAD dependent oxidoreductase	none
Rpal_1330	0.332631	0.103292	putative exported protein of unknown function	none
Rpal_1331	0.0659083	0.875269	chaperonin GroEL	none
Rpal_1332	0.790774	0.0803419	chaperonin Cpn10	none
Rpal_1333	1.2578	5.51e-10	conserved hypothetical protein	up
Rpal_1334	-0.345863	0.190954	major facilitator superfamily MFS_1	none
Rpal_1335	0.486242	0.100733	putative chemotaxis phosphatase, CheZ	none
Rpal_1336	0.145628	0.564195	ErfK/YbiS/YcfS/YnhG family protein	none
Rpal_1337	2.15955	2.47e-06	putative periplasmic ligand-binding sensor protein	up
Rpal_1338	-0.615689	0.010126	YdjC family protein	none
Rpal_1339	0.837461	0.00628426	glycosyl transferase family 2	none
Rpal_1340	-0.770822	0.0263203	ATP phosphoribosyltransferase	none
Rpal_1341	-0.829685	0.0209986	tRNA synthetase class II (G H P and S)	none
Rpal_1342	-0.386084	0.116465	protein of unknown function DUF558	none
Rpal_1343	1.95518	1.68e-07	conserved hypothetical protein	up
Rpal_1344	0.0601154	0.815107	4-hydroxybenzoate polyprenyl transferase	none
Rpal_1345	-0.00775236	0.980859	conserved hypothetical protein	none
Rpal_1346	-0.395932	0.137283	peptidase U62 modulator of DNA gyrase	none
Rpal_1347	2.15112	1.83e-26	inositol monophosphatase	up
Rpal_1348	3.09367	1.25e-23	conserved hypothetical protein	up
Rpal_1349	0.131852	0.63568	Three-deoxy-D-manno-octulosonic-acid transferase domain protein	none
Rpal_1350	1.84379	2.29e-12	tetraacyldisaccharide 4'-kinase	up
Rpal_1351	3.01149	8.3e-19	conserved hypothetical protein	up
Rpal_1352	0.254685	0.199222	exodeoxyribonuclease VII, large subunit	none
Rpal_1353	-1.10294	2.42e-05	phosphoribosylamine/glycine ligase	down
Rpal_1354	-1.09201	6.74e-05	alpha/beta hydrolase fold	down
Rpal_1355	0.187771	0.345318	CMP/dCMP deaminase zinc-binding	none
Rpal_1356	0.526487	0.0529595	RNA-binding S4 domain protein	none
Rpal_1357	-1.8788	2.59e-07	methyltransferase	down
Rpal_1358	-0.216112	0.451592	protein-(glutamine-N5) methyltransferase, ribosomal protein L3-specific	none
Rpal_1359	0.855304	0.000304076	molybdopterin biosynthesis MoaE protein	none
Rpal_1360	0.177893	0.473414	molybdopterin converting factor, subunit 1	none
Rpal_1361	1.07426	0.000287697	CDP-diacylglycerol/glycerol-3-phosphate 3-phosphatidyltransferase	up
Rpal_1362	-0.60634	0.0120354	excinuclease ABC, C subunit	none
Rpal_1363	1.57758	1.11e-05	putative outer-membrane immunogenic protein precursor	up
Rpal_1364	2.67328	2.19e-08	cold-shock DNA-binding domain protein	up
Rpal_1365	1.26738	1.18e-09	protein of unknown function DUF519	up
Rpal_1366	1.50938	2.56e-05	response regulator receiver protein	up
Rpal_1367	-1.71044	9.63e-10	conserved hypothetical protein	down
Rpal_1368	-1.30926	7.86e-05	4-oxalocrotonate tautomerase	down
Rpal_1369	-0.391077	0.175262	histidyl-tRNA synthetase	none
Rpal_1370	0.523055	0.154348	Beta-alanine--pyruvate transaminase	none
Rpal_1371	-0.204924	0.227914	diguanylate phosphodiesterase	none
Rpal_1372	-1.57682	1.09e-09	HAD-superfamily hydrolase, subfamily IIA	down
Rpal_1373	-0.857701	8.21e-05	conserved hypothetical protein	none
Rpal_1374	0.370507	0.100023	conserved hypothetical membrane protein	none
Rpal_1375	0.106159	0.718151	conserved hypothetical protein	none
Rpal_1376	1.48745	2.64e-07	ATPase associated with various cellular activities AAA_3	up
Rpal_1377	1.76207	1.01e-15	protein of unknown function DUF1285	up
Rpal_1378	0.54702	0.0213585	NUDIX hydrolase	none
Rpal_1379	0.543735	0.0316709	conserved hypothetical protein	none
Rpal_1380	-1.08242	4.31e-05	Polynucleotide adenylyltransferase region	down
Rpal_1381	-0.113827	0.662218	conserved hypothetical protein	none
Rpal_1382	-0.182515	0.302659	conserved hypothetical protein	none
Rpal_1383	1.59087	1.08e-11	tRNA/rRNA methyltransferase (SpoU)	up
Rpal_1384	1.29493	0.000324376	ubiquinol-cytochrome c reductase, iron-sulfur subunit	up
Rpal_1385	0.595529	0.125482	cytochrome c1	none
Rpal_1386	-0.110546	0.733004	Carboxymethylenebutenolidase	none
Rpal_1387	2.42651	3.11e-13	conserved hypothetical protein	up
Rpal_1388	1.18628	0.000129169	short-chain dehydrogenase/reductase SDR	up
Rpal_1389	1.79874	1.1e-06	pyridoxamine 5'-phosphate oxidase	up
Rpal_1390	0.0613705	0.778204	conserved hypothetical protein	none
Rpal_1391	2.40957	2.58e-10	heat shock protein DnaJ domain protein	up
Rpal_1392	0.164382	0.706323	short-chain dehydrogenase/reductase SDR	none
Rpal_1393	-0.797522	0.00837131	Phosphoglycerate mutase	none
Rpal_1394	0.715556	0.00272772	Chorismate synthase	none
Rpal_1395	0.469967	0.0307401	adenylate/guanylate cyclase	none
Rpal_1396	1.5277	5.62e-12	ATP-dependent Clp protease adaptor protein ClpS	up
Rpal_1397	1.61512	5.67e-07	protein of unknown function DUF1194	up
Rpal_1398	4.87988	1.07e-16	iron-containing alcohol dehydrogenase	up
Rpal_1399	6.18124	6.7e-28	Aldehyde Dehydrogenase	up
Rpal_1400	3.15751	7.91e-12	GAF modulated sigma54 specific transcriptional regulator, Fis family	up
Rpal_1401	1.56988	3.67e-08	Carotenoid oxygenase	up
Rpal_1402	1.71793	7.24e-06	conserved hypothetical protein	up
Rpal_1403	2.34707	7.12e-08	conserved hypothetical protein	up
Rpal_1404	2.71438	1.85e-10	conserved hypothetical protein	up
Rpal_1405	3.96653	4.11e-21	alpha/beta hydrolase fold	up
Rpal_1406	-1.68678	8.66e-08	MlrC domain protein	down
Rpal_1407	-1.08346	0.00072857	ABC transporter related	down
Rpal_1408	-1.49087	2.35e-05	binding-protein-dependent transport systems inner membrane component	down
Rpal_1409	-0.584821	0.130622	binding-protein-dependent transport systems inner membrane component	none
Rpal_1410	-0.548001	0.0182637	peptidase M20	none
Rpal_1411	0.322573	0.253507	extracellular solute-binding protein family 5	none
Rpal_1412	0.454337	0.285046	hypothetical protein Rpal_1412	none
Rpal_1413	0.375674	0.118576	putative signal-transduction protein with CBS domains	none
Rpal_1414	0.63795	0.0237051	hypothetical protein Rpal_1414	none
Rpal_1415	1.15877	2.8e-08	CHAD domain containing protein	up
Rpal_1416	1.3277	9.19e-05	hypothetical protein Rpal_1416	up
Rpal_1417	1.12851	0.0144977	indolepyruvate ferredoxin oxidoreductase, alpha subunit	up
Rpal_1418	0.766731	0.040416	pyruvate ferredoxin/flavodoxin oxidoreductase	none
Rpal_1419	0.518722	0.129014	pyruvate flavodoxin/ferredoxin oxidoreductase domain protein	none
Rpal_1420	0.701565	0.0403859	thiamine pyrophosphate domain protein TPP-binding	none
Rpal_1421	0.549357	0.115477	pyruvate ferredoxin/flavodoxin oxidoreductase	none
Rpal_1422	0.777111	0.0173079	Phenylacetate--CoA ligase	none
Rpal_1423	0.582888	0.0465272	inner-membrane translocator	none
Rpal_1424	-0.899267	0.000494279	inner-membrane translocator	none
Rpal_1425	-1.70644	1.54e-06	ABC transporter related	down
Rpal_1426	-1.2302	0.000132	ABC transporter related	down
Rpal_1427	-1.12131	0.0029983	AMP-dependent synthetase and ligase	down
Rpal_1428	-0.440462	0.37123	Extracellular ligand-binding receptor	none
Rpal_1429	-0.263355	0.302582	acyl-CoA dehydrogenase domain protein	none
Rpal_1430	-0.954905	0.000271864	acyl-CoA dehydrogenase domain protein	none
Rpal_1431	0.722897	0.0642261	Enoyl-CoA hydratase/isomerase	none
Rpal_1432	-0.127413	0.684691	tonB-system energizer ExbB	none
Rpal_1433	-0.453459	0.1992	TonB system transport protein ExbD	none
Rpal_1434	1.03257	9.8e-06	TonB family protein	up
Rpal_1435	0.738097	0.00162491	AMP-dependent synthetase and ligase	none
Rpal_1436	2.83916	3.65e-17	conserved hypothetical protein	up
Rpal_1437	2.556	1.29e-13	hypothetical protein Rpal_1437	up
Rpal_1438	1.82454	3.21e-07	protein of unknown function DUF1469	up
Rpal_1439	1.95911	8.55e-12	conserved hypothetical protein	up
Rpal_1440	-0.75289	0.00987725	ribonuclease BN	none
Rpal_1441	-1.58584	6.25e-10	two component transcriptional regulator, LuxR family	down
Rpal_1442	-1.76427	5.1e-12	integral membrane sensor hybrid histidine kinase	down
Rpal_1443	-1.96242	5.28e-15	urea ABC transporter, urea binding protein	down
Rpal_1444	-2.47374	3.36e-12	urea ABC transporter, permease protein UrtB	down
Rpal_1445	-2.9033	8.87e-18	urea ABC transporter, permease protein UrtC	down
Rpal_1446	-1.86007	3.92e-06	urea ABC transporter, ATP-binding protein UrtD	down
Rpal_1447	-1.79478	1.03e-08	urea ABC transporter, ATP-binding protein UrtE	down
Rpal_1448	-0.345091	0.141765	Formamidase	none
Rpal_1449	-0.782315	0.000283066	regulatory protein, FmdB family	none
Rpal_1450	-0.577944	0.0162574	cobalamin 5'-phosphate synthase	none
Rpal_1451	1.43318	0.00340788	hypothetical protein Rpal_1451	up
Rpal_1452	1.07178	0.0174895	ATPase, P-type (transporting), HAD superfamily, subfamily IC	up
Rpal_1453	1.15125	0.0340512	UspA domain protein	none
Rpal_1454	0.444907	0.142946	FAD linked oxidase domain protein	none
Rpal_1455	2.01558	8.82e-14	hypothetical protein Rpal_1455	up
Rpal_1456	1.36612	5.13e-06	protein of unknown function DUF1153	up
Rpal_1457	0.499606	0.0575724	flagellar M-ring protein FliF	none
Rpal_1458	-0.399687	0.173284	flagellar motor switch protein FliG	none
Rpal_1459	-0.434295	0.113705	flagellar assembly protein H	none
Rpal_1460	0.589952	0.0760301	flagellar motor switch protein FliN	none
Rpal_1461	0.308351	0.310992	two component, sigma54 specific, transcriptional regulator, Fis family	none
Rpal_1462	0.678382	0.0404731	putative exported protein of unknown function	none
Rpal_1463	2.76415	4.79e-12	conserved hypothetical protein	up
Rpal_1464	2.1814	4.51e-05	conserved hypothetical protein	up
Rpal_1465	-0.584717	0.0399174	transglutaminase domain protein	none
Rpal_1466	-2.73134	1.66e-21	exodeoxyribonuclease V	down
Rpal_1467	-0.530295	0.0147931	Methyltransferase type 11	none
Rpal_1468	3.69876	6.72e-16	Ferritin Dps family protein	up
Rpal_1469	0.282894	0.322697	conserved hypothetical protein	none
Rpal_1470	-0.396378	0.332859	carbamoyl-phosphate synthase, small subunit	none
Rpal_1471	1.13015	2.27e-05	alpha/beta hydrolase fold	up
Rpal_1472	1.22416	0.00198393	GatB/YqeY	up
Rpal_1473	0.903323	0.0191393	conserved hypothetical protein	none
Rpal_1474	0.975294	4.39e-06	Activator of Hsp90 ATPase 1 family protein	none
Rpal_1475	0.649159	0.011789	transcriptional regulator, ArsR family	none
Rpal_1476	0.769657	0.00220012	Lysine exporter protein (LYSE/YGGA)	none
Rpal_1477	-0.199868	0.270624	N-formylglutamate amidohydrolase	none
Rpal_1478	-0.727007	0.00397425	AIG2 family protein	none
Rpal_1479	0.836234	0.0372418	hypothetical protein Rpal_1479	none
Rpal_1480	1.64205	1.14e-13	DNA primase	up
Rpal_1481	1.93958	4.6e-13	RNA polymerase, sigma 70 subunit, RpoD family	up
Rpal_1482	1.2867	4.49e-08	hypothetical protein Rpal_1482	up
Rpal_1484	-0.608153	0.0082221	plasmid maintenance system antidote protein, XRE family	none
Rpal_1485	0.704512	0.0166059	plasmid maintenance system killer	none
Rpal_1487	-0.420498	0.0452586	diguanylate cyclase	none
Rpal_1488	0.915255	0.0451647	short-chain dehydrogenase/reductase SDR	none
Rpal_1489	0.359874	0.302805	Beta-ketoacyl-acyl-carrier-protein synthase I	none
Rpal_1490	0.147312	0.748915	conserved hypothetical protein	none
Rpal_1491	0.452977	0.0464617	intracellular protease, PfpI family	none
Rpal_1492	2.6641	1.14e-11	hypothetical protein Rpal_1492	up
Rpal_1493	0.604414	0.03941	lytic murein transglycosylase	none
Rpal_1494	0.162786	0.674776	flagellar hook capping protein	none
Rpal_1495	0.355592	0.296532	flagellar hook-length control protein	none
Rpal_1496	1.56124	1.04e-11	tRNA (5-methylaminomethyl-2-thiouridylate)-methyltransferase	up
Rpal_1497	0.478762	0.0933302	Phosphatidylethanolamine N-methyltransferase	none
Rpal_1498	3.08461	3.35e-22	conserved hypothetical protein; putative signal peptide	up
Rpal_1499	2.32657	1.51e-14	hypothetical protein Rpal_1499	up
Rpal_1500	-0.0360925	0.888026	integrase family protein	none
Rpal_1501	-0.784266	6.64e-06	N-6 DNA methylase	none
Rpal_1502	-0.0289361	0.908747	restriction modification system DNA specificity domain	none
Rpal_1503	-0.103236	0.648376	conserved hypothetical protein	none
Rpal_1506	-1.37783	1.83e-05	transcriptional regulator, XRE family	down
Rpal_1507	-0.280006	0.170591	hypothetical protein Rpal_1507	none
Rpal_1508	-1.31032	6.97e-06	hypothetical protein Rpal_1508	down
Rpal_1509	-0.949009	0.00248575	metallophosphoesterase	none
Rpal_1510	-2.32121	6.21e-11	ATPase associated with various cellular activities, AAA_5	down
Rpal_1511	-1.36259	2.17e-05	ATPase associated with various cellular activities AAA_5	down
Rpal_1514	-0.92059	0.00120406	NADH:flavin oxidoreductase/NADH oxidase	none
Rpal_1515	-1.64466	5.45e-08	Carboxymuconolactone decarboxylase	down
Rpal_1516	-2.31978	4.51e-14	conserved hypothetical protein	down
Rpal_1517	-1.24351	5.65e-06	multi-sensor signal transduction histidine kinase	down
Rpal_1518	1.07892	1.73e-05	response regulator receiver protein	up
Rpal_1519	-0.855299	0.00280533	two component transcriptional regulator, LuxR family	none
Rpal_1520	-2.62376	1.93e-10	alpha/beta hydrolase fold	down
Rpal_1521	-1.1859	0.00016266	Ferritin Dps family protein	down
Rpal_1522	-1.70884	2.29e-09	conserved hypothetical protein	down
Rpal_1523	-2.22382	2.16e-13	histidine kinase	down
Rpal_1524	-2.24351	2.27e-14	transcriptional regulator, AraC family	down
Rpal_1525	-2.07925	8.93e-20	RNA polymerase, sigma 32 subunit, RpoH	down
Rpal_1526	-2.80957	2.13e-16	bicupin, oxalate decarboxylase family	down
Rpal_1527	-0.966718	0.0383558	Camphor resistance CrcB protein	none
Rpal_1528	-2.32073	2.95e-08	Camphor resistance CrcB protein	down
Rpal_1529	-1.78645	4.89e-08	acriflavin resistance protein	down
Rpal_1530	-2.40973	1.87e-16	efflux transporter, RND family, MFP subunit	down
Rpal_1531	-2.59895	3.41e-20	thiamine pyrophosphate protein TPP binding domain protein	down
Rpal_1532	-2.67015	9.03e-13	oxidoreductase alpha (molybdopterin) subunit	down
Rpal_1533	-2.21015	4.79e-13	cytochrome bd ubiquinol oxidase subunit I	down
Rpal_1534	-2.53592	1.15e-17	cytochrome bd ubiquinol oxidase subunit II	down
Rpal_1535	-1.15273	0.000252995	conserved hypothetical protein	down
Rpal_1536	-3.29013	1.43e-11	conserved hypothetical protein	down
Rpal_1537	-1.03705	0.000199894	transcriptional regulator, AraC family	down
Rpal_1538	-0.405751	0.300655	signal transduction histidine kinase	none
Rpal_1539	-2.94537	2.7e-16	conserved hypothetical protein; putative signal peptide	down
Rpal_1540	-2.93717	2.52e-27	Fusaric acid resistance protein conserved region	down
Rpal_1541	-0.556094	0.17397	protein of unknown function DUF1656	none
Rpal_1542	-1.7937	2.81e-05	secretion protein HlyD family protein	down
Rpal_1543	1.52028	1.25e-07	transcriptional regulator, AraC family	up
Rpal_1544	-1.70115	1.22e-08	ATP-binding region ATPase domain protein	down
Rpal_1545	-2.11688	3.18e-19	fumarate hydratase, class II	down
Rpal_1546	-1.97929	9.9e-07	protein of unknown function DUF1212	down
Rpal_1547	-1.44802	5.26e-07	conserved hypothetical protein	down
Rpal_1548	-2.60721	9.94e-21	malate/quinone oxidoreductase	down
Rpal_1549	-2.60647	2.54e-21	glycosyl hydrolase family 88	down
Rpal_1550	-2.38488	5.8e-10	L-carnitine dehydratase/bile acid-inducible protein F	down
Rpal_1551	-1.50131	8.9e-07	acyl-CoA dehydrogenase domain protein	down
Rpal_1552	-2.93368	1.09e-21	L-carnitine dehydratase/bile acid-inducible protein F	down
Rpal_1553	-1.85101	1.16e-11	AMP-dependent synthetase and ligase	down
Rpal_1554	-2.07942	5.01e-17	Indolepyruvate ferredoxin oxidoreductase	down
Rpal_1555	-1.73823	4.41e-08	inner-membrane translocator	down
Rpal_1556	-1.85027	1.1e-06	inner-membrane translocator	down
Rpal_1557	-2.40208	2.27e-12	ABC transporter related	down
Rpal_1558	0.149481	0.697051	ABC transporter related	none
Rpal_1559	0.844056	0.000474708	Extracellular ligand-binding receptor	none
Rpal_1560	2.6716	5.64e-18	transcriptional regulator, TetR family	up
Rpal_1562	-1.54567	1.37e-09	type I secretion membrane fusion protein, HlyD family	down
Rpal_1563	-0.929263	0.000772565	type I secretion system ATPase	none
Rpal_1564	-0.370397	0.192488	5'-Nucleotidase domain protein	none
Rpal_1565	-1.18736	2.4e-05	transcriptional regulator, DeoR family	down
Rpal_1566	-1.04139	3.8e-06	outer membrane adhesin like protein	down
Rpal_1567	-1.46326	1.24e-05	Integrase catalytic region	down
Rpal_1569	0.54629	0.150752	hypothetical protein Rpal_1569	none
Rpal_1570	0.30967	0.229827	hypothetical protein Rpal_1570	none
Rpal_1571	-1.27198	3.45e-05	putative sulfate ester transporter, periplasmic binding component	down
Rpal_1572	-1.99719	3.62e-13	binding-protein-dependent transport systems inner membrane component	down
Rpal_1573	-1.6498	3.13e-11	ABC transporter related	down
Rpal_1574	-2.51731	6.11e-15	sulfatase	down
Rpal_1575	-1.05185	0.00157387	Sulphur oxidation protein SoxZ	down
Rpal_1576	-1.19285	0.000769357	conserved hypothetical protein	down
Rpal_1577	-1.05961	0.000543293	Flavocytochrome c sulphide dehydrogenase flavin-binding	down
Rpal_1578	-1.00221	0.00781791	cytochrome c, class I	down
Rpal_1579	-2.64846	8.42e-18	protein of unknown function DUF395 YeeE/YedE	down
Rpal_1583	-3.31174	2.33e-22	ABC transporter related	down
Rpal_1584	-2.87759	2.33e-17	binding-protein-dependent transport systems inner membrane component	down
Rpal_1585	-1.0101	0.00166838	AMP-dependent synthetase and ligase	down
Rpal_1586	-1.22799	6.96e-07	2-nitropropane dioxygenase NPD	down
Rpal_1587	-2.31669	9.21e-14	allophanate hydrolase	down
Rpal_1588	-2.36534	6.09e-15	urea carboxylase	down
Rpal_1589	-1.4606	7.41e-09	urea carboxylase-associated protein 1	down
Rpal_1590	-0.435008	0.169747	urea carboxylase-associated protein 2	none
Rpal_1591	-1.27505	6.23e-05	ABC transporter related	down
Rpal_1592	-1.13958	0.00841762	binding-protein-dependent transport systems inner membrane component	down
Rpal_1593	0.602044	0.152235	ABC transporter periplasmic binding protein, urea carboxylase region	none
Rpal_1594	1.16306	0.000269595	Enoyl-CoA hydratase/isomerase	up
Rpal_1595	-1.08168	0.000498104	AMP-dependent synthetase and ligase	down
Rpal_1596	-1.26454	0.000103219	transcriptional regulator, IclR family	down
Rpal_1597	1.32801	6.37e-10	3-alpha,7-alpha,12-alpha-trihydroxy-5-beta-cholest-24-enoyl-CoAhydratase	up
Rpal_1598	-0.378796	0.194118	Extracellular ligand-binding receptor	none
Rpal_1599	-2.27708	1.79e-15	ABC transporter related	down
Rpal_1600	-3.23598	8.28e-18	ABC transporter related	down
Rpal_1601	-2.37607	1.69e-20	inner-membrane translocator	down
Rpal_1602	-2.17114	3.39e-14	inner-membrane translocator	down
Rpal_1603	-1.87838	3.07e-12	heavy metal efflux pump, CzcA family	down
Rpal_1604	-1.95053	1.75e-12	efflux transporter, RND family, MFP subunit	down
Rpal_1605	-0.0431753	0.898875	putative exported protein of unknown function	none
Rpal_1606	2.64483	3.6e-16	putative exported protein of unknown function	up
Rpal_1607	1.31982	0.00159019	SRPI protein	up
Rpal_1608	1.1155	0.00255886	cysteine desulfurase, SufS subfamily	up
Rpal_1609	0.494009	0.067061	Serine O-acetyltransferase	none
Rpal_1610	0.585208	0.042573	ABC transporter related	none
Rpal_1611	-0.664219	0.0344303	binding-protein-dependent transport systems inner membrane component	none
Rpal_1612	-0.726977	0.0685094	lipoprotein, YaeC family	none
Rpal_1613	-0.822895	0.00213725	Phenylacetate--CoA ligase	none
Rpal_1614	-0.0373503	0.935997	NLPA lipoprotein	none
Rpal_1615	2.1823	5.48e-11	conserved hypothetical protein	up
Rpal_1616	-1.98236	6.01e-08	NAD(+)--dinitrogen-reductase ADP-D-ribosyltransferase	down
Rpal_1617	-2.43877	9.86e-14	5-nitroimidazole antibiotic resistance protein	down
Rpal_1618	-1.93265	9.75e-12	conserved hypothetical protein	down
Rpal_1619	-1.26478	0.000668801	Fe-only nitrogenase accessory protein AnfO	down
Rpal_1620	-1.5365	7.09e-08	Fe-only nitrogenase, beta subunit	down
Rpal_1621	-0.664014	0.0534897	Fe-only nitrogenase, delta subunit	none
Rpal_1622	0.0977654	0.786683	nitrogenase alpha chain	none
Rpal_1623	-1.06122	0.000566465	nitrogenase iron protein	down
Rpal_1624	-0.873286	4.53e-05	transcriptional regulator, NifA subfamily, Fis Family	none
Rpal_1625	2.52499	1.97e-11	conserved hypothetical protein	up
Rpal_1626	0.697594	0.0323	aspartate/glutamate/uridylate kinase	none
Rpal_1627	0.895769	0.0020272	aspartate/glutamate/uridylate kinase	none
Rpal_1628	-1.40683	9.1e-11	transcriptional regulator, GntR family	down
Rpal_1629	-2.34033	8.57e-09	hypothetical protein Rpal_1629	down
Rpal_1630	-2.85893	5.59e-12	oligopeptide/dipeptide ABC transporter, ATPase subunit	down
Rpal_1631	-2.83514	3.03e-17	oligopeptide/dipeptide ABC transporter, ATPase subunit	down
Rpal_1632	-1.92676	3.25e-13	extracellular solute-binding protein family 5	down
Rpal_1633	-3.27828	2.44e-24	binding-protein-dependent transport systems inner membrane component	down
Rpal_1634	-2.9616	9.56e-24	binding-protein-dependent transport systems inner membrane component	down
Rpal_1635	-2.5384	2.06e-19	AMP-dependent synthetase and ligase	down
Rpal_1636	-1.4639	9.95e-08	Carbamoyl-phosphate synthase L chain ATP-binding	down
Rpal_1637	-1.68353	1.11e-10	conserved hypothetical protein	down
Rpal_1638	-0.741669	0.0543714	conserved hypothetical protein; putative signal peptide	none
Rpal_1639	0.948781	0.0762077	cytochrome c oxidase subunit III	none
Rpal_1640	-0.265967	0.486491	hypothetical protein Rpal_1640	none
Rpal_1641	-1.43267	3.51e-06	nitric-oxide reductase, small subunit	down
Rpal_1642	-2.28636	7.36e-09	Nitric-oxide reductase	down
Rpal_1643	-2.43072	7.74e-18	ATPase associated with various cellular activities AAA_5	down
Rpal_1644	-2.30512	3.96e-08	von Willebrand factor type A	down
Rpal_1645	0.606699	0.176468	conserved hypothetical protein	none
Rpal_1646	0.576301	0.164934	conserved hypothetical protein	none
Rpal_1647	-1.22146	2.6e-05	cobalamin synthesis protein P47K	down
Rpal_1648	0.325394	0.105186	dihydroxy-acid dehydratase	none
Rpal_1649	-0.745437	0.000253854	peptidase C26	none
Rpal_1650	-2.59941	5.7e-15	Chloride channel core	down
Rpal_1651	-1.03438	0.000249928	allophanate hydrolase	down
Rpal_1652	-0.461199	0.105795	transcriptional regulator, GntR family	none
Rpal_1653	-1.64493	0.000111054	conserved hypothetical protein	down
Rpal_1654	-1.75023	1.14e-09	amidohydrolase, AtzE family	down
Rpal_1655	-1.06491	0.0353466	conserved hypothetical protein	none
Rpal_1656	-1.07925	0.00763007	ABC transporter related	down
Rpal_1658	-1.55745	1.04e-05	binding-protein-dependent transport systems inner membrane component	down
Rpal_1659	-0.977002	0.00168238	binding-protein-dependent transport systems inner membrane component	none
Rpal_1660	0.270899	0.501922	extracellular solute-binding protein family 5	none
Rpal_1661	2.09106	1.71e-08	hypothetical protein Rpal_1661	up
Rpal_1662	2.33411	1.19e-13	hypothetical protein Rpal_1662	up
Rpal_1663	-0.440795	0.0460917	extracellular solute-binding protein family 1	none
Rpal_1664	-0.283753	0.334576	binding-protein-dependent transport systems inner membrane component	none
Rpal_1665	-1.11125	0.000195599	binding-protein-dependent transport systems inner membrane component	down
Rpal_1666	-0.823798	0.0056338	ABC transporter related	none
Rpal_1667	-0.611688	0.0141157	metallophosphoesterase	none
Rpal_1668	2.26801	4.63e-12	response regulator receiver protein	up
Rpal_1669	1.3508	2.32e-06	conserved hypothetical protein	up
Rpal_1670	1.89029	8.52e-14	FAD dependent oxidoreductase	up
Rpal_1671	0.404132	0.119545	phosphoglucomutase, alpha-D-glucose phosphate-specific	none
Rpal_1672	-1.04719	0.000243195	NnrUfamily protein	down
Rpal_1673	0.591152	0.0581109	NnrS family protein	none
Rpal_1674	-0.513923	0.093212	conserved hypothetical protein	none
Rpal_1675	-0.566944	0.00117375	L-carnitine dehydratase/bile acid-inducible protein F	none
Rpal_1676	-0.867262	0.000348601	two component transcriptional regulator, LuxR family	none
Rpal_1677	-0.866126	7.76e-06	GAF sensor signal transduction histidine kinase	none
Rpal_1678	1.22383	0.014092	antenna complex alpha/beta subunit	up
Rpal_1679	1.52745	0.000794682	antenna complex alpha/beta subunit	up
Rpal_1680	1.1497	0.00322883	PUCC protein	up
Rpal_1681	1.01019	0.00876301	hypothetical protein Rpal_1681	up
Rpal_1682	1.52268	0.000140558	hypothetical protein Rpal_1682	up
Rpal_1683	1.52096	2.42e-06	FAD dependent oxidoreductase	up
Rpal_1684	1.85144	8.06e-06	efflux transporter, RND family, MFP subunit	up
Rpal_1685	-0.362409	0.149293	transporter, hydrophobe/amphiphile efflux-1 (HAE1) family	none
Rpal_1686	3.03669	6.33e-14	conserved hypothetical protein	up
Rpal_1687	2.74578	2.31e-12	conserved hypothetical protein	up
Rpal_1688	0.481778	0.0623391	coenzyme F420 hydrogenase/dehydrogenase beta subunit domain protein	none
Rpal_1689	-1.7723	5.05e-10	NADH:ubiquinone oxidoreductase complex I intermediate-associated protein 30	down
Rpal_1690	-0.610506	0.00611907	dienelactone hydrolase	none
Rpal_1691	0.959239	1.32e-06	conserved hypothetical protein	none
Rpal_1692	0.452206	0.319479	porphobilinogen deaminase	none
Rpal_1693	-0.345991	0.341002	magnesium chelatase ATPase subunit I	none
Rpal_1694	-0.449314	0.272529	magnesium chelatase ATPase subunit D	none
Rpal_1695	-1.70106	3.13e-09	type IV pilus assembly PilZ	down
Rpal_1696	0.604694	0.140119	uroporphyrinogen decarboxylase	none
Rpal_1697	0.990395	0.000116396	alpha/beta hydrolase fold	none
Rpal_1698	0.205638	0.268188	magnesium chelatase accessory protein	none
Rpal_1699	0.195906	0.564981	phytoene desaturase	none
Rpal_1700	0.705727	0.0445707	Squalene/phytoene synthase	none
Rpal_1701	-0.330656	0.263032	Coproporphyrinogen oxidase	none
Rpal_1702	0.325746	0.452951	UspA domain protein	none
Rpal_1703	-0.137182	0.720143	conserved hypothetical protein	none
Rpal_1704	-0.57797	0.17971	conserved hypothetical protein	none
Rpal_1705	-0.803693	0.000146891	hydroxyneurosporene synthase	none
Rpal_1706	-0.770669	9.68e-06	phytoene desaturase	none
Rpal_1707	1.2666	0.00493904	Polyprenyl synthetase	up
Rpal_1708	0.345977	0.125757	O-methyltransferase family 2	none
Rpal_1709	0.587827	0.0419017	chlorophyll synthesis pathway, BchC	none
Rpal_1710	0.326851	0.194322	chlorophyllide reductase iron protein subunit X	none
Rpal_1711	0.280566	0.323514	chlorophyllide reductase subunit Y	none
Rpal_1712	0.167822	0.563595	chlorophyllide reductase subunit Z	none
Rpal_1713	2.76649	6.05e-11	hypothetical protein Rpal_1713	up
Rpal_1714	1.54438	0.000151514	antenna complex alpha/beta subunit	up
Rpal_1715	1.95195	2.16e-06	antenna complex alpha/beta subunit	up
Rpal_1716	1.58957	0.0001758	photosynthetic reaction center L subunit	up
Rpal_1717	2.06858	1.36e-07	photosynthetic reaction center, M subunit	up
Rpal_1718	1.40991	2.4e-09	transcriptional regulator, Fis family	up
Rpal_1719	0.673356	0.00586688	bacteriochlorophyll/chlorophyll synthetase	none
Rpal_1720	1.15858	4.38e-05	PUCC protein	up
Rpal_1721	1.7053	4.48e-06	geranylgeranyl reductase	up
Rpal_1722	1.14669	7.99e-06	TspO and MBR like protein	up
Rpal_1723	0.241677	0.475017	conserved hypothetical protein	none
Rpal_1724	1.59448	3.97e-06	cytochrome c class I	up
Rpal_1725	2.35564	1.12e-15	transcriptional regulator, Fis family	up
Rpal_1726	-0.187131	0.320933	putative PAS/PAC sensor protein	none
Rpal_1727	0.867391	0.00423321	Heme oxygenase	none
Rpal_1728	0.224786	0.355817	cobalamin B12-binding domain protein	none
Rpal_1729	0.380953	0.290169	2-vinyl bacteriochlorophyllide hydratase	none
Rpal_1730	0.205181	0.537641	light-independent protochlorophyllide reductase, N subunit	none
Rpal_1731	1.02323	0.00142749	light-independent protochlorophyllide reductase, B subunit	up
Rpal_1732	1.07117	0.000904647	magnesium chelatase, H subunit	up
Rpal_1733	1.32802	2.98e-05	light-independent protochlorophyllide reductase, iron-sulfur ATP-binding protein	up
Rpal_1734	2.10704	2.55e-12	magnesium protoporphyrin O-methyltransferase	up
Rpal_1735	1.51642	7.63e-06	PUCC protein	up
Rpal_1736	1.71106	1.85e-05	photosynthetic reaction center H subunit	up
Rpal_1737	1.44615	1.12e-05	putative photosynthetic complex assembly protein	up
Rpal_1738	1.66585	1.6e-06	photosynthetic complex assembly protein	up
Rpal_1739	1.52219	9.92e-07	conserved hypothetical protein	up
Rpal_1740	0.894396	0.00279043	magnesium-protoporphyrin IX monomethyl ester aerobic oxidative cyclase	none
Rpal_1741	1.25437	0.000490838	photosynthetic complex assembly protein 2	up
Rpal_1742	1.27818	0.00016456	5-aminolevulinic acid synthase	up
Rpal_1743	0.276256	0.250886	transcriptional regulator, LysR family	none
Rpal_1744	0.390074	0.460029	response regulator receiver protein	none
Rpal_1745	-1.30667	0.00520904	response regulator receiver protein	down
Rpal_1746	-2.14085	1.47e-08	multi-sensor hybrid histidine kinase	down
Rpal_1747	0.38934	0.663278	Ribulose-bisphosphate carboxylase	none
Rpal_1748	1.27946	0.239883	Ribulose-bisphosphate carboxylase	none
Rpal_1749	0.752404	0.35207	CbbX protein	none
Rpal_1750	-1.62187	0.000191413	transcriptional regulator, LysR family	down
Rpal_1751	-1.7184	8.12e-08	Nitrilase	down
Rpal_1752	-2.73798	4.4e-21	putative UreA/short-chain amide transport system substrate-binding protein	down
Rpal_1753	-1.25373	7.41e-05	inner-membrane translocator	down
Rpal_1754	-3.07403	3.01e-19	ABC transporter related	down
Rpal_1755	-1.5308	3.41e-06	ABC transporter related	down
Rpal_1756	-0.768636	0.00128783	alpha/beta hydrolase fold	none
Rpal_1757	-0.638565	0.00579307	O-acetylhomoserine/O-acetylserine sulfhydrylase	none
Rpal_1758	-0.627689	0.00208573	Oligopeptidase B	none
Rpal_1759	0.472699	0.0353146	dihydrodipicolinate synthetase	none
Rpal_1760	0.848183	3.07e-06	aldehyde oxidase and xanthine dehydrogenase molybdopterin binding	none
Rpal_1761	1.39845	5.01e-05	LemA family protein	up
Rpal_1762	-0.433636	0.0671849	protein of unknown function DUF477	none
Rpal_1763	-0.249753	0.297954	protein of unknown function DUF477	none
Rpal_1764	2.68816	2.55e-16	Glutathione S-transferase domain	up
Rpal_1765	1.90839	1.15e-10	conserved hypothetical protein	up
Rpal_1766	-1.3129	0.00119564	oxidoreductase FAD/NAD(P)-binding domain protein	down
Rpal_1767	-1.37937	1.49e-06	L-carnitine dehydratase/bile acid-inducible protein F	down
Rpal_1768	-1.26292	2.47e-05	delta-1-pyrroline-5-carboxylate dehydrogenase	down
Rpal_1769	-0.543618	0.036684	conserved hypothetical protein	none
Rpal_1770	-1.42293	1.3e-08	adenylate/guanylate cyclase	down
Rpal_1771	0.618996	0.0110326	conserved hypothetical protein	none
Rpal_1772	0.869684	0.00111849	protein of unknown function DUF463 YcjX family protein	none
Rpal_1773	1.88046	1.53e-09	Hly-III family protein	up
Rpal_1774	0.583048	0.00320999	short-chain dehydrogenase/reductase SDR	none
Rpal_1775	3.57381	6.96e-33	conserved hypothetical protein	up
Rpal_1776	0.701812	0.0078637	aromatic amino acid beta-eliminating lyase/threonine aldolase	none
Rpal_1777	-0.0149961	0.978648	RNA-binding S4 domain protein	none
Rpal_1778	-0.404474	0.052421	conserved hypothetical protein	none
Rpal_1779	1.54878	2.68e-09	Cupin 2 conserved barrel domain protein	up
Rpal_1780	0.33606	0.194039	glutamate racemase	none
Rpal_1781	-0.821828	0.000429641	thioesterase superfamily protein	none
Rpal_1782	0.374711	0.341084	pyridoxal-phosphate dependent TrpB-like enzyme	none
Rpal_1783	0.77252	0.00246034	TIR protein	none
Rpal_1784	1.90341	2.96e-10	hypothetical protein Rpal_1784	up
Rpal_1786	-0.275099	0.394848	phosphoribosylformylglycinamidine synthase II	none
Rpal_1787	0.481173	0.00815381	acyltransferase 3	none
Rpal_1788	1.53594	1.67e-06	protein of unknown function DUF427	up
Rpal_1789	1.88503	2.38e-10	BolA family protein	up
Rpal_1790	-0.748281	0.0223406	transcriptional regulator, MarR family	none
Rpal_1791	-1.35537	2.5e-05	hypothetical protein Rpal_1791	down
Rpal_1792	-0.231997	0.279745	conserved hypothetical protein	none
Rpal_1793	0.346934	0.350045	fatty acid desaturase	none
Rpal_1794	0.443228	0.279811	methyltransferase	none
Rpal_1795	1.24578	0.000171868	protein of unknown function DUF323	up
Rpal_1796	1.81255	2.55e-07	glutaredoxin-like protein	up
Rpal_1797	-0.936592	0.000275632	Appr-1-p processing domain protein	none
Rpal_1798	2.34427	3.12e-16	beta-lactamase	up
Rpal_1799	-0.347895	0.248193	thiamine pyrophosphate domain protein TPP-binding	none
Rpal_1800	-0.0913589	0.769582	conserved hypothetical protein	none
Rpal_1801	-0.680527	0.00205043	L-carnitine dehydratase/bile acid-inducible protein F	none
Rpal_1802	0.382622	0.257894	acyl-CoA dehydrogenase domain protein	none
Rpal_1803	-0.417052	0.227944	cytochrome P450	none
Rpal_1804	-0.477473	0.0386514	acyl-CoA dehydrogenase domain protein	none
Rpal_1805	-1.13468	6.32e-06	Methyltransferase type 11	down
Rpal_1806	0.641377	0.00116478	putative exported protein of unknown function	none
Rpal_1807	0.811895	0.0003291	ErfK/YbiS/YcfS/YnhG family protein	none
Rpal_1808	0.839935	0.00195252	thiamine pyrophosphate domain protein TPP-binding	none
Rpal_1809	2.019	1.07e-14	conserved hypothetical protein	up
Rpal_1810	3.46193	1.16e-18	hypothetical protein Rpal_1810	up
Rpal_1812	1.65374	2.08e-09	conserved hypothetical protein	up
Rpal_1813	2.38212	2.12e-15	conserved hypothetical protein	up
Rpal_1814	-0.140689	0.469192	conserved hypothetical protein	none
Rpal_1815	0.734772	0.000430531	inositol monophosphatase	none
Rpal_1816	1.01375	9.7e-05	conserved hypothetical protein	up
Rpal_1817	1.05481	0.000406532	CheA signal transduction histidine kinase	up
Rpal_1818	0.731755	0.0209245	CheW protein	none
Rpal_1819	0.78541	0.0291393	response regulator receiver protein	none
Rpal_1820	0.379515	0.112578	response regulator receiver modulated CheB methylesterase	none
Rpal_1821	0.25322	0.316427	MCP methyltransferase, CheR-type	none
Rpal_1822	1.84788	1.45e-07	two component transcriptional regulator, winged helix family	up
Rpal_1823	1.13256	2.04e-05	flagellar protein export ATPase FliI	up
Rpal_1824	1.81997	3.59e-09	flagellar export protein FliJ	up
Rpal_1825	0.9284	1.46e-05	RNA polymerase, sigma-24 subunit, ECF subfamily	none
Rpal_1826	0.819605	0.000440269	conserved hypothetical protein	none
Rpal_1827	4.84475	7.25e-18	putative exported protein of unknown function	up
Rpal_1828	-0.00124233	0.992871	flagellar biosynthesis protein FlhA	none
Rpal_1829	-0.491157	0.125927	major facilitator superfamily MFS_1	none
Rpal_1830	-2.27881	2.86e-23	methyl-accepting chemotaxis sensory transducer	down
Rpal_1831	0.116134	0.683526	transcriptional regulator, AraC family	none
Rpal_1832	1.42683	2.61e-12	diguanylate cyclase	up
Rpal_1833	-0.223168	0.634413	hypothetical protein Rpal_1833	none
Rpal_1834	2.27492	8.69e-15	iron permease FTR1	up
Rpal_1835	0.340995	0.189569	transglutaminase domain protein	none
Rpal_1836	1.5696	4.68e-06	hypothetical protein Rpal_1836	up
Rpal_1837	2.17193	3.35e-08	conserved hypothetical protein	up
Rpal_1838	1.37794	4.57e-08	alpha/beta hydrolase fold	up
Rpal_1839	1.29108	4.62e-10	efflux transporter, RND family, MFP subunit	up
Rpal_1840	-0.9112	1.62e-07	protein of unknown function DUF214	none
Rpal_1841	-0.978151	8.79e-05	ABC transporter related	none
Rpal_1842	0.677835	0.0774545	conserved hypothetical protein	none
Rpal_1843	-0.17294	0.731365	protein of unknown function DUF1078 domain protein	none
Rpal_1844	1.29978	0.00619429	hypothetical protein Rpal_1844	up
Rpal_1845	1.22287	0.027944	hypothetical protein Rpal_1845	up
Rpal_1846	2.40724	9.21e-06	D-tyrosyl-tRNA(Tyr) deacylase	up
Rpal_1847	3.54377	6.39e-15	putative rhizosphere induced protein	up
Rpal_1848	1.3513	4.19e-06	hypothetical protein Rpal_1848	up
Rpal_1849	1.38896	8.34e-07	aldo/keto reductase	up
Rpal_1850	0.721122	0.0458908	putative ABC transporter, substrate binding protein	none
Rpal_1851	1.38944	8.59e-05	high-affinity nickel-transporter	up
Rpal_1852	-0.591547	0.0578653	diguanylate cyclase	none
Rpal_1853	1.88416	2.88e-05	putative histon H1	up
Rpal_1854	1.37156	9.5e-09	queuosine biosynthesis protein QueD	up
Rpal_1855	1.36252	0.00660439	Hemerythrin HHE cation binding domain protein	up
Rpal_1856	2.14788	1.44e-08	heavy metal translocating P-type ATPase	up
Rpal_1857	5.31437	1.04e-55	protein of unknown function DUF156	up
Rpal_1858	2.18191	2.59e-17	conserved hypothetical protein	up
Rpal_1859	1.38393	0.000240247	3,4-dihydroxyphenylacetate 2,3-dioxygenase	up
Rpal_1860	2.47533	2.66e-09	Glyoxalase/bleomycin resistance protein/dioxygenase	up
Rpal_1861	3.19247	9.43e-15	hypothetical protein Rpal_1861	up
Rpal_1862	0.0996177	0.783259	oxygen-independent coproporphyrinogen III oxidase	none
Rpal_1863	0.0999709	0.685212	bacteriochlorophyll 4-vinyl reductase	none
Rpal_1864	0.192288	0.551641	magnesium-protoporphyrin IX monomethyl ester anaerobic oxidative cyclase	none
Rpal_1865	1.56202	0.000509093	conserved hypothetical protein	up
Rpal_1866	1.71719	4.31e-12	metallophosphoesterase	up
Rpal_1867	0.10852	0.699173	serine/threonine protein kinase	none
Rpal_1868	0.636312	0.0988118	transport-associated	none
Rpal_1869	0.76966	0.0164056	Phosphoketolase	none
Rpal_1870	-0.908936	0.000437113	response regulator receiver protein	none
Rpal_1871	-2.52226	3.5e-30	methyl-accepting chemotaxis sensory transducer with Pas/Pac sensor	down
Rpal_1872	-0.396603	0.0999275	CheA signal transduction histidine kinase	none
Rpal_1873	0.324266	0.286613	CheW protein	none
Rpal_1874	1.80228	1.57e-12	MCP methyltransferase, CheR-type	up
Rpal_1875	1.7104	4.39e-06	conserved hypothetical protein	up
Rpal_1876	1.38568	0.000286375	response regulator receiver modulated diguanylate phosphodiesterase	up
Rpal_1877	-0.61716	0.0689708	multi-sensor hybrid histidine kinase	none
Rpal_1878	2.28074	4.39e-14	two component transcriptional regulator, LuxR family	up
Rpal_1879	0.463215	0.0127335	short-chain dehydrogenase/reductase SDR	none
Rpal_1880	-0.0219983	0.910277	short-chain dehydrogenase/reductase SDR	none
Rpal_1881	-0.408725	0.0249439	outer membrane autotransporter barrel domain protein	none
Rpal_1882	0.379615	0.308423	glucose-methanol-choline oxidoreductase	none
Rpal_1883	1.62363	2.19e-07	Aldehyde Dehydrogenase	up
Rpal_1884	-1.58495	7.09e-08	GCN5-related N-acetyltransferase	down
Rpal_1885	-0.363777	0.201755	hypothetical protein Rpal_1885	none
Rpal_1886	0.228345	0.392935	conserved hypothetical protein	none
Rpal_1887	1.50158	2.78e-08	conserved hypothetical protein	up
Rpal_1888	-1.40782	1.55e-06	MATE efflux family protein	down
Rpal_1889	0.752916	0.00725389	major facilitator superfamily MFS_1	none
Rpal_1890	1.36869	0.00442964	Superoxide dismutase	up
Rpal_1891	1.95023	3.95e-10	CrcB protein	up
Rpal_1892	-0.268315	0.163172	transcriptional regulator, AraC family	none
Rpal_1894	-0.671051	0.00400671	pyridoxamine 5'-phosphate oxidase-related FMN-binding	none
Rpal_1897	-0.820813	0.000373574	CinA domain protein	none
Rpal_1898	-2.06903	5.15e-08	protein of unknown function DUF81	down
Rpal_1899	-1.04512	3.87e-06	acyl-CoA dehydrogenase domain protein	down
Rpal_1900	-1.0721	1.02e-05	Amidase	down
Rpal_1901	1.78947	2.53e-13	conserved hypothetical protein	up
Rpal_1902	-0.98163	3.39e-05	AMP-dependent synthetase and ligase	none
Rpal_1903	-2.12446	3.08e-17	acetyl-CoA acetyltransferase	down
Rpal_1904	0.336736	0.367876	transcriptional regulator, TetR family	none
Rpal_1905	1.33889	1.77e-05	short-chain dehydrogenase/reductase SDR	up
Rpal_1906	0.012145	0.954559	Enoyl-CoA hydratase/isomerase	none
Rpal_1907	-1.2392	1.04e-06	AMP-dependent synthetase and ligase	down
Rpal_1908	-1.27279	1.24e-05	acyl-CoA dehydrogenase domain protein	down
Rpal_1909	-1.29316	7.8e-10	acyl-CoA dehydrogenase domain protein	down
Rpal_1910	-1.52058	4.76e-17	acyl-CoA dehydrogenase domain protein	down
Rpal_1911	-1.54366	6.12e-12	nitroreductase	down
Rpal_1912	-1.33711	4.77e-05	Enoyl-CoA hydratase/isomerase	down
Rpal_1913	1.64167	5.08e-16	cyclic nucleotide-binding protein	up
Rpal_1914	-0.144429	0.506644	conserved hypothetical protein	none
Rpal_1915	-0.861464	0.00208354	conserved hypothetical protein	none
Rpal_1916	1.05612	0.0226767	diguanylate cyclase	up
Rpal_1917	5.26515	6.28e-30	hypothetical protein Rpal_1917	up
Rpal_1918	0.816734	0.00761432	conserved hypothetical protein	none
Rpal_1919	0.702499	0.023529	protein of unknown function UPF0153	none
Rpal_1920	-0.675548	0.00991029	pyridoxamine 5'-phosphate oxidase-related FMN-binding	none
Rpal_1921	-0.582746	0.0456136	transcriptional regulator, LysR family	none
Rpal_1922	-2.09707	2.18e-15	2OG-Fe(II) oxygenase	down
Rpal_1923	-1.35373	5.84e-07	phenylacetate-CoA ligase	down
Rpal_1924	-0.106615	0.703198	phenylacetic acid degradation protein PaaD	none
Rpal_1925	-1.93433	2.76e-14	phenylacetic acid degradation protein paaN	down
Rpal_1926	-0.3237	0.261698	Alcohol dehydrogenase zinc-binding domain protein	none
Rpal_1927	2.25154	9.23e-11	hypothetical protein Rpal_1927	up
Rpal_1928	-0.650653	0.0647079	RES domain protein	none
Rpal_1929	1.70691	4.65e-07	fatty acid desaturase	up
Rpal_1930	-1.93435	1.05e-09	OsmC family protein	down
Rpal_1931	-0.864109	7.32e-05	oxidoreductase molybdopterin binding	none
Rpal_1932	1.11541	0.00995987	cytochrome P450	up
Rpal_1933	1.91705	6.43e-06	putative ferredoxin	up
Rpal_1934	0.574269	7.72e-05	Amidase	none
Rpal_1935	0.471424	0.084317	SbmABacA family protein	none
Rpal_1936	0.680292	0.104047	beta-galactosidase	none
Rpal_1937	-0.787029	0.000111005	short-chain dehydrogenase/reductase SDR	none
Rpal_1938	-1.8084	1.3e-12	ABC transporter related	down
Rpal_1939	-1.6412	7.69e-06	inner-membrane translocator	down
Rpal_1940	-1.6441	3.08e-09	inner-membrane translocator	down
Rpal_1941	0.899068	0.0120036	Extracellular ligand-binding receptor	none
Rpal_1942	-0.100318	0.617434	tartrate dehydrogenase	none
Rpal_1943	2.25814	9.47e-10	hypothetical protein Rpal_1943	up
Rpal_1944	-0.194921	0.311994	D-isomer specific 2-hydroxyacid dehydrogenase NAD-binding	none
Rpal_1945	0.212947	0.177864	amidase, hydantoinase/carbamoylase family	none
Rpal_1946	1.51779	1.2e-10	transcriptional regulator, LysR family	up
Rpal_1947	1.21537	2.32e-07	protein of unknown function DUF1445	up
Rpal_1948	0.403855	0.115135	Extracellular ligand-binding receptor	none
Rpal_1949	-0.576355	0.0380143	inner-membrane translocator	none
Rpal_1950	-1.81913	1.72e-18	inner-membrane translocator	down
Rpal_1951	-1.75532	1.3e-11	ABC transporter related	down
Rpal_1952	-1.68806	5.98e-13	ABC transporter related	down
Rpal_1953	-0.724785	0.00553445	Hydroxypyruvate isomerase	none
Rpal_1954	-1.61866	5.16e-12	acriflavin resistance protein	down
Rpal_1955	-0.980749	3.45e-05	efflux transporter, RND family, MFP subunit	none
Rpal_1956	-1.56807	5.27e-09	acetyl-CoA acetyltransferase	down
Rpal_1957	-1.05924	2.23e-05	short-chain dehydrogenase/reductase SDR	down
Rpal_1958	0.270003	0.234739	Enoyl-CoA hydratase/isomerase	none
Rpal_1959	-1.40483	1e-07	aminoglycoside phosphotransferase	down
Rpal_1960	0.777534	0.0282204	conserved hypothetical protein	none
Rpal_1961	2.14574	0.000162966	conserved hypothetical protein	up
Rpal_1962	-0.016421	0.928526	Enoyl-CoA hydratase/isomerase	none
Rpal_1963	-0.823817	0.000292756	acyl-CoA dehydrogenase domain protein	none
Rpal_1964	0.343333	0.290767	AMP-dependent synthetase and ligase	none
Rpal_1965	0.344889	0.0957604	short-chain dehydrogenase/reductase SDR	none
Rpal_1966	-0.835516	0.000110579	Enoyl-CoA hydratase/isomerase	none
Rpal_1967	-1.58742	3.5e-08	AMP-dependent synthetase and ligase	down
Rpal_1968	0.479814	0.0837242	signal transduction histidine kinase, nitrogen specific, NtrB	none
Rpal_1969	1.69155	1.68e-07	transcriptional regulator, LysR family	up
Rpal_1970	-1.47721	2.26e-06	conserved hypothetical protein	down
Rpal_1971	2.18346	2.12e-09	hypothetical protein Rpal_1971	up
Rpal_1972	0.676581	0.0243269	Phosphoenolpyruvate carboxylase	none
Rpal_1973	-0.326645	0.2486	small multidrug resistance protein	none
Rpal_1974	-0.15288	0.585208	hypothetical protein Rpal_1974	none
Rpal_1975	2.03508	2.22e-12	hypothetical protein Rpal_1975	up
Rpal_1976	1.43556	0.000302752	OmpA/MotB domain protein	up
Rpal_1977	-0.599346	0.0596756	short-chain dehydrogenase/reductase SDR	none
Rpal_1978	-0.914783	0.00139132	conserved hypothetical protein	none
Rpal_1979	0.510207	0.069666	protein of unknown function DUF35	none
Rpal_1980	0.132513	0.593304	Amidase	none
Rpal_1981	-0.479305	0.0817347	conserved hypothetical protein	none
Rpal_1982	-1.18071	0.000171437	thioesterase superfamily protein	down
Rpal_1983	-0.847742	0.0105866	4-hydroxybenzoate 3-monooxygenase	none
Rpal_1984	0.526881	0.199285	TRAP dicarboxylate transporter- DctP subunit	none
Rpal_1985	-2.80031	2.31e-08	Tripartite ATP-independent periplasmic transporter DctQ component	down
Rpal_1986	-2.33761	1.77e-15	TRAP dicarboxylate transporter, DctM subunit	down
Rpal_1987	-0.747333	0.00226567	conserved hypothetical protein	none
Rpal_1988	-2.53032	1.68e-18	Enoyl-CoA hydratase/isomerase	down
Rpal_1989	-1.38872	3.02e-08	AMP-dependent synthetase and ligase	down
Rpal_1990	0.0107134	0.971544	thioesterase superfamily protein	none
Rpal_1991	1.71925	1.26e-05	Extracellular ligand-binding receptor	up
Rpal_1992	-1.03119	7.5e-05	diguanylate cyclase	down
Rpal_1993	-1.77737	1.03e-10	ABC transporter related	down
Rpal_1994	-1.25697	2.85e-07	ABC transporter related	down
Rpal_1995	-1.61109	0.000284385	inner-membrane translocator	down
Rpal_1996	-1.12934	1.9e-05	transcriptional regulator, MarR family	down
Rpal_1997	-0.543455	0.00256467	sodium/hydrogen exchanger	none
Rpal_1998	0.802762	0.000800002	conserved hypothetical protein	none
Rpal_1999	-1.33107	5.57e-06	adenylate/guanylate cyclase	down
Rpal_2000	0.141791	0.624709	Hydroxypyruvate reductase	none
Rpal_2001	-1.0472	0.000385541	Extracellular ligand-binding receptor	down
Rpal_2002	-0.728414	0.0303032	phage SPO1 DNA polymerase-related protein	none
Rpal_2003	-0.410733	0.138532	Radical SAM domain protein	none
Rpal_2004	0.63019	0.173601	conserved hypothetical protein	none
Rpal_2005	-1.26285	0.004867	conserved hypothetical protein	down
Rpal_2006	-2.53515	1.2e-26	DNA polymerase III, alpha subunit	down
Rpal_2007	-0.918349	0.000308711	NAD-dependent epimerase/dehydratase	none
Rpal_2008	-1.34536	4.81e-07	transcriptional regulator, LysR family	down
Rpal_2009	-1.00907	1.78e-05	L-carnitine dehydratase/bile acid-inducible protein F	down
Rpal_2010	1.17421	5.86e-08	efflux transporter, RND family, MFP subunit	up
Rpal_2011	-0.534798	0.0383946	heavy metal efflux pump, CzcA family	none
Rpal_2012	3.01233	4.63e-16	hypothetical protein Rpal_2012	up
Rpal_2013	0.859696	0.000231402	type I secretion outer membrane protein, TolC family	none
Rpal_2014	-0.260666	0.420201	Enoyl-CoA hydratase/isomerase	none
Rpal_2015	0.422769	NA	conserved hypothetical protein	none
Rpal_2016	0.619086	0.0485029	RNA polymerase, sigma-24 subunit, ECF subfamily	none
Rpal_2017	0.0548022	0.877785	protein of unknown function DUF1109	none
Rpal_2018	0.0146449	0.963229	conserved hypothetical protein	none
Rpal_2019	-1.43907	3.15e-06	TonB-dependent receptor	down
Rpal_2020	-0.569841	0.00142519	conserved hypothetical protein	none
Rpal_2021	-0.367299	0.0548915	diguanylate cyclase	none
Rpal_2022	1.87604	0.000271156	RNA polymerase, sigma-24 subunit, ECF subfamily	up
Rpal_2023	1.47871	0.00025265	conserved hypothetical protein	up
Rpal_2024	0.790058	0.00199076	conserved hypothetical protein	none
Rpal_2025	0.865136	0.00357823	methyl-accepting chemotaxis sensory transducer	none
Rpal_2026	-1.27268	0.000204928	hypothetical protein Rpal_2026	down
Rpal_2027	-1.53313	9.4e-08	TonB-dependent receptor	down
Rpal_2028	0.935887	0.00216424	conserved hypothetical protein	none
Rpal_2029	0.65301	0.0124111	type IV pilus assembly PilZ	none
Rpal_2030	-1.60339	4.83e-07	conserved hypothetical protein	down
Rpal_2031	0.221522	0.534758	hypothetical protein Rpal_2031	none
Rpal_2032	1.51468	1.4e-12	peptidase C15 pyroglutamyl peptidase I	up
Rpal_2033	-1.36471	5.85e-06	LAO/AO transport system ATPase	down
Rpal_2034	-1.93994	1.64e-08	carbonic anhydrase	down
Rpal_2035	-1.59077	9.39e-08	carbonic anhydrase	down
Rpal_2036	-0.0974045	0.55711	conserved hypothetical protein	none
Rpal_2037	0.194794	0.623396	PilT protein domain protein	none
Rpal_2038	2.16481	9.81e-10	prevent-host-death family protein	up
[truncated: 3,248 more rows]
